# Supplementary material for: Functionally dominant hotspot mutations of mitochondrial ribosomal RNA genes in cancer
Source: Nat Genet. 2025 Nov 3;57(11):2705–14. doi: 10.1038/s41588-025-02374-0 (PMC12597822; doi:10.1038/s41588-025-02374-0)
Supplement: Supplementary file 2 — Supplementary Tables 1–5, combined into a single workbook. [file 41588_2025_2374_MOESM2_ESM.xlsx]

## Sheet: Supplementary Table 1
Supplementary Table 1 MAF file of all SNV mutations in the GEL cohort.
Start_Position	Hugo_Symbol	Variant_Classification	ShortVariantID	Freq	Heteroplasmy	Cancertype	pcawg_freq	tcga_freq
577	MT-TF	5'Flank	G577A	< 5	0.065896	CARCINOMA_OF_UNKNOWN_PRIMARY(< 5),PROSTATE(< 5)	1	1
579	MT-TF	5'Flank	T579C	< 5	0.189954	PROSTATE(< 5)	NA	NA
583	MT-TF	5'Flank	G583A	< 5	0.107451	BLADDER(< 5),BREAST(< 5),COLORECTAL(< 5),LUNG(< 5)	NA	NA
586	MT-TF	5'Flank	G586A	7	0.304512	ADULT_GLIOMA(< 5),BLADDER(< 5),COLORECTAL(< 5),RENAL(< 5)	4	1
587	MT-TF	5'Flank	C587T	< 5	0.119291	BREAST(< 5)	NA	NA
588	MT-TF	5'Flank	T588C	< 5	0.346456	BREAST(< 5),COLORECTAL(< 5)	NA	2
589	MT-TF	5'Flank	T589A	< 5	0.878875	HAEMONC(< 5)	NA	NA
601	MT-TF	5'Flank	G601A	6	0.396009	COLORECTAL(< 5),ENDOMETRIAL_CARCINOMA(< 5),HEPATOPANCREATOBILIARY(< 5),PROSTATE(< 5),RENAL(< 5)	NA	2
602	MT-TF	5'Flank	C602T	< 5	0.0950928	LUNG(< 5)	NA	NA
608	MT-TF	5'Flank	A608G	< 5	0.748767	BREAST(< 5)	1	NA
611	MT-TF	5'Flank	G611A	< 5	0.125238	BLADDER(< 5),LUNG(< 5)	1	NA
616	MT-TF	5'Flank	T616C	< 5	0.429363	COLORECTAL(< 5),RENAL(< 5)	NA	NA
617	MT-TF	5'Flank	G617A	< 5	0.208841	COLORECTAL(< 5),LUNG(< 5),PROSTATE(< 5)	1	2
622	MT-TF	5'Flank	G622A	6	0.654121	ADULT_GLIOMA(< 5),BREAST(< 5),COLORECTAL(< 5),SARCOMA(< 5)	1	4
622	MT-TF	5'Flank	G622C	< 5	0.235967	RENAL(< 5)	NA	NA
625	MT-TF	5'Flank	G625T	< 5	0.328254	BREAST(< 5),RENAL(< 5)	NA	NA
626	MT-TF	5'Flank	G626A	< 5	0.267086	ADULT_GLIOMA(< 5),BLADDER(< 5),BREAST(< 5)	1	NA
627	MT-TF	5'Flank	G627A	9	0.399196	BLADDER(< 5),BREAST(< 5),COLORECTAL(< 5),LUNG(< 5),OVARIAN(< 5),PROSTATE(< 5),RENAL(< 5)	NA	1
639	MT-TF	5'Flank	C639T	< 5	0.154391	LUNG(< 5)	NA	NA
641	MT-TF	5'Flank	A641C	< 5	0.138658	COLORECTAL(< 5)	NA	NA
641	MT-TF	5'Flank	A641G	< 5	0.052541	COLORECTAL(< 5)	NA	NA
642	MT-TF	5'Flank	T642C	< 5	0.208625	COLORECTAL(< 5),ENDOMETRIAL_CARCINOMA(< 5)	NA	NA
645	MT-TF	5'Flank	A645G	< 5	0.648818	LUNG(< 5)	NA	NA
651	MT-RNR1	5'Flank	A651T	< 5	0.741666	RENAL(< 5)	NA	NA
652	MT-RNR1	5'Flank	G652A	< 5	0.297226	BREAST(< 5),CHILDHOOD(< 5),ENDOMETRIAL_CARCINOMA(< 5),OVARIAN(< 5)	NA	2
653	MT-RNR1	5'Flank	G653A	6	0.420369	BREAST(< 5),COLORECTAL(< 5),PROSTATE(< 5),UPPER_GASTROINTESTINAL(< 5)	4	NA
653	MT-RNR1	5'Flank	G653C	< 5	0.557464	COLORECTAL(< 5)	NA	NA
654	MT-RNR1	5'Flank	T654C	< 5	0.374001	COLORECTAL(< 5),RENAL(< 5)	2	2
654	MT-RNR1	5'Flank	T654G	< 5	0.129056	HAEMONC(< 5),SARCOMA(< 5)	1	NA
655	MT-RNR1	5'Flank	T655C	< 5	0.321108	COLORECTAL(< 5),ENDOMETRIAL_CARCINOMA(< 5),LUNG(< 5)	NA	NA
656	MT-RNR1	5'Flank	T656C	< 5	0.329495	BREAST(< 5)	NA	NA
657	MT-RNR1	5'Flank	G657A	7	0.353199	BREAST(5),COLORECTAL(< 5),LUNG(< 5)	3	1
658	MT-RNR1	5'Flank	G658A	5	0.496853	BREAST(< 5),COLORECTAL(< 5),ENDOMETRIAL_CARCINOMA(< 5),LUNG(< 5),OVARIAN(< 5)	NA	1
659	MT-RNR1	5'Flank	T659C	< 5	0.520824	COLORECTAL(< 5),ENDOMETRIAL_CARCINOMA(< 5)	3	2
660	MT-RNR1	5'Flank	C660T	< 5	0.0506206	COLORECTAL(< 5)	NA	NA
664	MT-RNR1	5'Flank	G664A	10	0.246587	BLADDER(< 5),BREAST(< 5),COLORECTAL(< 5),LUNG(< 5),ORAL_OROPHARYNGEAL(< 5),OVARIAN(< 5),SARCOMA(< 5)	5	1
665	MT-RNR1	5'Flank	C665T	< 5	0.281746	LUNG(< 5)	1	NA
667	MT-RNR1	5'Flank	T667C	< 5	0.570652	ENDOMETRIAL_CARCINOMA(< 5),LUNG(< 5),RENAL(< 5)	NA	NA
668	MT-RNR1	5'Flank	T668C	< 5	0.0992139	BREAST(< 5)	NA	NA
669	MT-RNR1	5'Flank	T669C	9	0.372788	BREAST(< 5),COLORECTAL(< 5),HEPATOPANCREATOBILIARY(< 5),LUNG(< 5),OVARIAN(< 5),RENAL(< 5)	4	3
670	MT-RNR1	5'Flank	C670T	< 5	0.096933	RENAL(< 5)	NA	NA
671	MT-RNR1	5'Flank	T671C	< 5	0.32713	BLADDER(< 5),ORAL_OROPHARYNGEAL(< 5)	1	NA
673	MT-RNR1	5'Flank	T673C	< 5	0.428938	BREAST(< 5),HAEMONC(< 5)	1	1
674	MT-RNR1	5'Flank	T674C	< 5	0.451156	BLADDER(< 5),COLORECTAL(< 5),OVARIAN(< 5),RENAL(< 5)	NA	1
676	MT-RNR1	5'Flank	G676A	10	0.378881	BREAST(< 5),COLORECTAL(< 5),ENDOMETRIAL_CARCINOMA(< 5),ORAL_OROPHARYNGEAL(< 5),RENAL(< 5)	1	3
679	MT-RNR1	5'Flank	C679A	< 5	0.159919	ENDOMETRIAL_CARCINOMA(< 5)	NA	NA
683	MT-RNR1	5'Flank	G683A	< 5	0.389405	BREAST(< 5),COLORECTAL(< 5)	NA	2
684	MT-RNR1	5'Flank	T684C	< 5	0.398996	BREAST(< 5),ENDOMETRIAL_CARCINOMA(< 5),UPPER_GASTROINTESTINAL(< 5)	NA	NA
684	MT-RNR1	5'Flank	T684G	< 5	0.946518	BLADDER(< 5)	NA	NA
687	MT-RNR1	5'Flank	G687A	< 5	0.653887	BREAST(< 5)	3	NA
689	MT-RNR1	5'Flank	T689C	< 5	0.531398	RENAL(< 5)	NA	1
697	MT-RNR1	5'Flank	G697A	< 5	0.475463	RENAL(< 5),TESTICULAR_GERM_CELL_TUMOURS(< 5)	1	NA
700	MT-RNR1	5'Flank	A700G	< 5	0.277078	LUNG(< 5)	1	NA
701	MT-RNR1	5'Flank	G701A	< 5	0.557729	BREAST(< 5),RENAL(< 5)	NA	2
704	MT-RNR1	5'Flank	T704C	< 5	0.902161	BREAST(< 5)	1	1
707	MT-RNR1	5'Flank	C707T	< 5	0.063029	LUNG(< 5)	NA	NA
709	MT-RNR1	5'Flank	G709A	69	0.386218	ADULT_GLIOMA(< 5),BLADDER(< 5),BREAST(14),CARCINOMA_OF_UNKNOWN_PRIMARY(< 5),CHILDHOOD(< 5),COLORECTAL(19),ENDOMETRIAL_CARCINOMA(5),HAEMONC(< 5),LUNG(< 5),NASOPHARYNGEAL(< 5),OVARIAN(< 5),PROSTATE(5),RENAL(7),SARCOMA(5),UPPER_GASTROINTESTINAL(< 5)	31	13
710	MT-RNR1	5'Flank	T710C	< 5	0.73286	LUNG(< 5)	1	NA
712	MT-RNR1	5'Flank	C712A	< 5	0.0738888	BREAST(< 5)	NA	NA
715	MT-RNR1	5'Flank	G715A	< 5	0.469384	BLADDER(< 5),COLORECTAL(< 5),RENAL(< 5)	1	NA
716	MT-RNR1	5'Flank	T716C	< 5	0.21481	OVARIAN(< 5),RENAL(< 5)	2	NA
717	MT-RNR1	5'Flank	G717A	< 5	0.175846	BREAST(< 5),COLORECTAL(< 5)	1	NA
718	MT-RNR1	5'Flank	A718G	< 5	0.535305	HAEMONC(< 5)	NA	NA
719	MT-RNR1	5'Flank	G719A	< 5	0.0886363	SARCOMA(< 5),UPPER_GASTROINTESTINAL(< 5)	3	1
720	MT-RNR1	5'Flank	T720C	< 5	0.834932	HAEMONC(< 5)	1	1
721	MT-RNR1	5'Flank	T721C	< 5	0.34997	BREAST(< 5),COLORECTAL(< 5),LUNG(< 5)	NA	NA
722	MT-RNR1	5'Flank	C722T	< 5	0.86507	COLORECTAL(< 5)	NA	NA
723	MT-RNR1	5'Flank	A723C	< 5	0.198476	HAEMONC(< 5)	NA	NA
723	MT-RNR1	5'Flank	A723T	< 5	0.0655821	ORAL_OROPHARYNGEAL(< 5)	NA	NA
727	MT-RNR1	5'Flank	T727C	9	0.353232	ADULT_GLIOMA(< 5),BREAST(< 5),COLORECTAL(< 5),SARCOMA(< 5)	NA	1
729	MT-RNR1	5'Flank	T729C	< 5	0.249082	BLADDER(< 5)	NA	NA
733	MT-RNR1	5'Flank	T733C	< 5	0.222807	BREAST(< 5)	NA	NA
734	MT-RNR1	5'Flank	C734T	< 5	0.256701	COLORECTAL(< 5)	NA	1
737	MT-RNR1	5'Flank	C737T	< 5	0.0804143	PROSTATE(< 5)	NA	1
740	MT-RNR1	5'Flank	G740A	9	0.333369	BLADDER(< 5),BREAST(< 5),COLORECTAL(< 5),ENDOCRINE(< 5),ENDOMETRIAL_CARCINOMA(< 5),LUNG(< 5)	1	NA
742	MT-RNR1	5'Flank	T742C	< 5	0.199628	COLORECTAL(< 5),HAEMONC(< 5),HEPATOPANCREATOBILIARY(< 5),LUNG(< 5)	1	NA
744	MT-RNR1	5'Flank	A744C	< 5	0.818228	OVARIAN(< 5)	NA	NA
748	MT-RNR1	5'Flank	G748A	< 5	0.289517	COLORECTAL(< 5),ENDOMETRIAL_CARCINOMA(< 5),LUNG(< 5),RENAL(< 5)	NA	NA
752	MT-RNR1	5'Flank	C752T	< 5	0.124924	RENAL(< 5)	NA	NA
755	MT-RNR1	5'Flank	G755A	< 5	0.133643	BREAST(< 5)	NA	2
762	MT-RNR1	5'Flank	G762A	< 5	0.535673	BREAST(< 5)	NA	4
764	MT-RNR1	5'Flank	A764G	< 5	0.683255	LUNG(< 5)	NA	NA
766	MT-RNR1	5'Flank	G766A	< 5	0.148821	BREAST(< 5),LUNG(< 5)	NA	NA
769	MT-RNR1	5'Flank	G769A	8	0.191927	BREAST(< 5),COLORECTAL(< 5),LUNG(< 5),PROSTATE(< 5),SARCOMA(< 5),UPPER_GASTROINTESTINAL(< 5)	2	1
773	MT-RNR1	5'Flank	T773C	< 5	0.625054	BREAST(< 5)	NA	1
774	MT-RNR1	5'Flank	G774A	< 5	0.59485	COLORECTAL(< 5),SARCOMA(< 5)	2	NA
775	MT-RNR1	5'Flank	C775T	< 5	0.873472	COLORECTAL(< 5)	NA	NA
777	MT-RNR1	5'Flank	G777A	7	0.415118	COLORECTAL(< 5),ENDOMETRIAL_CARCINOMA(< 5),LUNG(< 5),UPPER_GASTROINTESTINAL(< 5)	3	4
777	MT-RNR1	5'Flank	G777C	< 5	0.0727669	COLORECTAL(< 5)	NA	NA
786	MT-RNR1	5'Flank	G786A	< 5	0.493752	BREAST(< 5),COLORECTAL(< 5)	NA	1
788	MT-RNR1	5'Flank	T788C	< 5	0.942849	ENDOMETRIAL_CARCINOMA(< 5)	NA	NA
789	MT-RNR1	5'Flank	T789C	< 5	0.0794382	HEPATOPANCREATOBILIARY(< 5)	1	1
791	MT-RNR1	5'Flank	G791A	< 5	0.373437	BREAST(< 5),COLORECTAL(< 5),SINONASAL(< 5)	NA	2
794	MT-RNR1	5'Flank	T794C	< 5	0.195316	BREAST(< 5)	NA	NA
796	MT-RNR1	5'Flank	G796A	8	0.378557	BREAST(< 5),COLORECTAL(< 5),ENDOMETRIAL_CARCINOMA(< 5),OVARIAN(< 5),UPPER_GASTROINTESTINAL(< 5)	1	3
796	MT-RNR1	5'Flank	G796C	< 5	0.466652	BREAST(< 5)	NA	NA
800	MT-RNR1	5'Flank	C800G	< 5	0.904175	ENDOMETRIAL_CARCINOMA(< 5)	NA	NA
800	MT-RNR1	5'Flank	C800T	< 5	0.107145	LUNG(< 5)	NA	NA
803	MT-RNR1	5'Flank	C803T	< 5	0.550568	RENAL(< 5)	NA	NA
809	MT-RNR1	5'Flank	G809A	< 5	0.666449	BREAST(< 5),MALIGNANT_MELANOMA(< 5),SARCOMA(< 5)	1	NA
810	MT-RNR1	5'Flank	G810A	11	0.567907	BLADDER(< 5),BREAST(< 5),COLORECTAL(5),ENDOMETRIAL_CARCINOMA(< 5),LUNG(< 5),SARCOMA(< 5)	3	1
811	MT-RNR1	5'Flank	G811A	10	0.280984	ADULT_GLIOMA(< 5),BREAST(< 5),COLORECTAL(< 5),LUNG(< 5),SARCOMA(< 5)	NA	NA
812	MT-RNR1	5'Flank	A812G	< 5	0.14646	BLADDER(< 5)	1	NA
813	MT-RNR1	5'Flank	A813T	< 5	0.104014	COLORECTAL(< 5),ENDOMETRIAL_CARCINOMA(< 5)	NA	NA
818	MT-RNR1	5'Flank	C818G	< 5	0.916653	MALIGNANT_MELANOMA(< 5)	NA	NA
820	MT-RNR1	5'Flank	G820A	9	0.36393	BREAST(< 5),COLORECTAL(< 5),ENDOMETRIAL_CARCINOMA(< 5),LUNG(< 5),MALIGNANT_MELANOMA(< 5)	1	2
821	MT-RNR1	5'Flank	T821C	< 5	0.372833	SARCOMA(< 5)	NA	NA
821	MT-RNR1	5'Flank	T821G	< 5	0.356902	RENAL(< 5)	NA	1
822	MT-RNR1	5'Flank	G822A	5	0.332493	COLORECTAL(< 5),HEPATOPANCREATOBILIARY(< 5),RENAL(< 5)	2	1
822	MT-RNR1	5'Flank	G822C	< 5	0.913494	OVARIAN(< 5)	NA	NA
824	MT-RNR1	5'Flank	T824A	< 5	0.411284	SARCOMA(< 5)	NA	NA
824	MT-RNR1	5'Flank	T824C	< 5	0.74354	ENDOMETRIAL_CARCINOMA(< 5),PROSTATE(< 5)	1	NA
830	MT-RNR1	5'Flank	T830C	< 5	0.345112	BREAST(< 5),ORAL_OROPHARYNGEAL(< 5),UPPER_GASTROINTESTINAL(< 5)	2	NA
831	MT-RNR1	5'Flank	T831C	< 5	0.646432	BREAST(< 5),COLORECTAL(< 5)	1	NA
832	MT-RNR1	5'Flank	T832C	< 5	0.369912	COLORECTAL(< 5)	NA	NA
834	MT-RNR1	5'Flank	G834A	< 5	0.253003	BREAST(< 5)	4	2
838	MT-RNR1	5'Flank	T838C	< 5	0.219649	RENAL(< 5)	NA	NA
847	MT-RNR1	5'Flank	G847A	< 5	0.19565	HAEMONC(< 5),OVARIAN(< 5)	3	NA
849	MT-RNR1	5'Flank	T849C	< 5	0.944295	BREAST(< 5)	NA	NA
854	MT-RNR1	5'Flank	T854C	< 5	0.450163	BREAST(< 5)	1	NA
856	MT-RNR1	5'Flank	A856G	< 5	0.50063	HAEMONC(< 5)	NA	NA
857	MT-RNR1	5'Flank	G857A	5	0.474215	LUNG(< 5),ORAL_OROPHARYNGEAL(< 5),OVARIAN(< 5),SARCOMA(< 5),UPPER_GASTROINTESTINAL(< 5)	3	2
858	MT-RNR1	5'Flank	C858T	< 5	0.396638	RENAL(< 5)	NA	NA
859	MT-RNR1	5'Flank	T859A	< 5	0.346213	BREAST(< 5),RENAL(< 5)	NA	NA
859	MT-RNR1	5'Flank	T859C	< 5	0.286835	ENDOMETRIAL_CARCINOMA(< 5),LUNG(< 5),RENAL(< 5)	1	1
862	MT-RNR1	5'Flank	A862G	< 5	0.221459	RENAL(< 5)	NA	NA
864	MT-RNR1	5'Flank	T864C	< 5	0.478988	ORAL_OROPHARYNGEAL(< 5),RENAL(< 5)	NA	NA
866	MT-RNR1	5'Flank	A866G	< 5	0.378625	PROSTATE(< 5)	NA	1
870	MT-RNR1	5'Flank	C870T	< 5	0.75445	BREAST(< 5)	NA	NA
871	MT-RNR1	5'Flank	A871G	< 5	0.160619	RENAL(< 5)	NA	2
872	MT-RNR1	5'Flank	G872A	5	0.304658	BREAST(< 5),COLORECTAL(< 5),LUNG(< 5),RENAL(< 5)	NA	2
873	MT-RNR1	5'Flank	G873A	< 5	0.370796	BLADDER(< 5),BREAST(< 5),COLORECTAL(< 5)	1	NA
874	MT-RNR1	5'Flank	G874A	9	0.357625	BREAST(< 5),COLORECTAL(< 5),LUNG(< 5),ORAL_OROPHARYNGEAL(< 5),PROSTATE(< 5),RENAL(< 5),SARCOMA(< 5)	NA	5
875	MT-RNR1	5'Flank	T875C	< 5	0.364193	BREAST(< 5),ENDOMETRIAL_CARCINOMA(< 5),RENAL(< 5)	NA	NA
876	MT-RNR1	5'Flank	T876C	< 5	0.372443	ENDOMETRIAL_CARCINOMA(< 5)	NA	NA
877	MT-RNR1	5'Flank	G877A	7	0.354212	BREAST(< 5),COLORECTAL(< 5),ENDOMETRIAL_CARCINOMA(< 5),HEPATOPANCREATOBILIARY(< 5),RENAL(< 5),SARCOMA(< 5)	NA	2
878	MT-RNR1	5'Flank	G878A	< 5	0.228132	BREAST(< 5),COLORECTAL(< 5)	1	3
879	MT-RNR1	5'Flank	T879C	42	0.447046	BLADDER(< 5),BREAST(7),COLORECTAL(8),HAEMONC(< 5),HEPATOPANCREATOBILIARY(< 5),LUNG(< 5),OVARIAN(< 5),PROSTATE(< 5),RENAL(13),UPPER_GASTROINTESTINAL(< 5)	9	4
883	MT-RNR1	5'Flank	T883C	< 5	0.598186	ENDOMETRIAL_CARCINOMA(< 5),HEPATOPANCREATOBILIARY(< 5)	NA	NA
885	MT-RNR1	5'Flank	T885C	< 5	0.804727	COLORECTAL(< 5)	NA	NA
886	MT-RNR1	5'Flank	C886T	< 5	0.0591175	RENAL(< 5)	NA	NA
887	MT-RNR1	5'Flank	G887A	6	0.281695	BREAST(< 5),COLORECTAL(< 5),ENDOMETRIAL_CARCINOMA(< 5),OVARIAN(< 5)	1	1
889	MT-RNR1	5'Flank	G889A	< 5	0.0979885	BREAST(< 5),COLORECTAL(< 5),LUNG(< 5),UPPER_GASTROINTESTINAL(< 5)	1	NA
893	MT-RNR1	5'Flank	G893A	< 5	0.200219	BREAST(< 5)	1	1
896	MT-RNR1	5'Flank	A896G	< 5	0.978389	MALIGNANT_MELANOMA(< 5)	NA	NA
899	MT-RNR1	5'Flank	G899A	8	0.277081	BLADDER(< 5),BREAST(< 5),COLORECTAL(< 5),ENDOMETRIAL_CARCINOMA(< 5),LUNG(< 5),SARCOMA(< 5)	4	2
901	MT-RNR1	5'Flank	G901A	< 5	0.31339	BREAST(< 5),COLORECTAL(< 5),LUNG(< 5),OVARIAN(< 5)	2	2
902	MT-RNR1	5'Flank	G902A	7	0.212375	COLORECTAL(5),ENDOMETRIAL_CARCINOMA(< 5),UPPER_GASTROINTESTINAL(< 5)	1	1
903	MT-RNR1	5'Flank	T903C	< 5	0.514704	BREAST(< 5),OVARIAN(< 5),RENAL(< 5)	3	NA
909	MT-RNR1	5'Flank	G909A	5	0.0777547	BREAST(< 5),ENDOMETRIAL_CARCINOMA(< 5),HAEMONC(< 5),PROSTATE(< 5)	2	NA
911	MT-RNR1	5'Flank	T911C	< 5	0.127889	RENAL(< 5)	NA	NA
912	MT-RNR1	5'Flank	T912C	< 5	0.864973	BLADDER(< 5),ENDOMETRIAL_CARCINOMA(< 5),RENAL(< 5)	1	NA
913	MT-RNR1	5'Flank	A913G	< 5	0.600027	MALIGNANT_MELANOMA(< 5)	NA	NA
914	MT-RNR1	5'Flank	A914G	< 5	0.839762	RENAL(< 5)	1	1
915	MT-RNR1	5'Flank	C915T	< 5	0.0712987	ADULT_GLIOMA(< 5)	NA	NA
918	MT-RNR1	5'Flank	A918T	< 5	0.489788	ENDOMETRIAL_CARCINOMA(< 5)	NA	NA
920	MT-RNR1	5'Flank	G920A	< 5	0.063284	SARCOMA(< 5)	1	3
921	MT-RNR1	5'Flank	T921C	< 5	0.255258	BREAST(< 5),RENAL(< 5)	NA	2
927	MT-RNR1	5'Flank	G927A	< 5	0.554338	BREAST(< 5),COLORECTAL(< 5),LUNG(< 5),OVARIAN(< 5)	NA	NA
927	MT-RNR1	5'Flank	G927C	< 5	0.143085	COLORECTAL(< 5)	NA	NA
930	MT-RNR1	5'Flank	G930A	< 5	0.058235	OVARIAN(< 5)	1	1
930	MT-RNR1	5'Flank	G930C	< 5	0.499512	BREAST(< 5)	NA	NA
932	MT-RNR1	5'Flank	C932T	< 5	0.050217	ENDOMETRIAL_CARCINOMA(< 5)	NA	NA
933	MT-RNR1	5'Flank	G933A	14	0.29814	BLADDER(< 5),BREAST(< 5),COLORECTAL(< 5),ENDOMETRIAL_CARCINOMA(< 5),HAEMONC(< 5),LUNG(< 5),ORAL_OROPHARYNGEAL(< 5)	5	NA
934	MT-RNR1	5'Flank	G934A	< 5	0.53725	BREAST(< 5),COLORECTAL(< 5),OVARIAN(< 5)	1	1
936	MT-RNR1	5'Flank	G936A	6	0.317712	COLORECTAL(< 5),HAEMONC(< 5),HEPATOPANCREATOBILIARY(< 5),LUNG(< 5)	2	NA
940	MT-RNR1	5'Flank	A940G	< 5	0.13657	HAEMONC(< 5)	NA	NA
941	MT-RNR1	5'Flank	G941A	< 5	0.511847	COLORECTAL(< 5),ENDOMETRIAL_CARCINOMA(< 5),OVARIAN(< 5)	3	NA
941	MT-RNR1	5'Flank	G941C	< 5	0.330105	LUNG(< 5)	NA	NA
943	MT-RNR1	5'Flank	G943A	< 5	0.301822	BLADDER(< 5),BREAST(< 5),COLORECTAL(< 5)	1	NA
945	MT-RNR1	5'Flank	G945A	< 5	0.346999	COLORECTAL(< 5),PROSTATE(< 5)	1	NA
947	MT-RNR1	5'Flank	T947C	< 5	0.302264	BREAST(< 5)	NA	1
951	MT-RNR1	5'Flank	G951A	< 5	0.266478	ADULT_GLIOMA(< 5)	1	1
953	MT-RNR1	5'Flank	T953C	< 5	0.31281	COLORECTAL(< 5),RENAL(< 5)	NA	NA
954	MT-RNR1	5'Flank	C954T	< 5	0.0688839	LUNG(< 5)	1	NA
955	MT-RNR1	5'Flank	A955G	< 5	0.257682	LUNG(< 5)	NA	1
957	MT-RNR1	5'Flank	C957T	< 5	0.276487	RENAL(< 5)	NA	NA
961	MT-RNR1	5'Flank	T961C	< 5	0.161863	BREAST(< 5)	1	1
968	MT-RNR1	5'Flank	T968C	< 5	0.681542	BREAST(< 5)	NA	1
972	MT-RNR1	5'Flank	G972A	< 5	0.356109	BLADDER(< 5),BREAST(< 5),COLORECTAL(< 5),LUNG(< 5)	3	1
972	MT-RNR1	5'Flank	G972C	< 5	0.148557	HEPATOPANCREATOBILIARY(< 5)	NA	NA
974	MT-RNR1	5'Flank	T974C	< 5	0.634086	RENAL(< 5)	1	NA
980	MT-RNR1	5'Flank	T980C	< 5	0.419677	COLORECTAL(< 5),HAEMONC(< 5)	NA	NA
984	MT-RNR1	5'Flank	C984T	< 5	0.223401	RENAL(< 5)	NA	NA
986	MT-RNR1	5'Flank	G986A	< 5	0.30234	BREAST(< 5)	1	NA
987	MT-RNR1	5'Flank	A987G	< 5	0.741292	COLORECTAL(< 5)	NA	NA
988	MT-RNR1	5'Flank	G988A	7	0.390167	ADULT_GLIOMA(< 5),BREAST(< 5),CARCINOMA_OF_UNKNOWN_PRIMARY(< 5),COLORECTAL(< 5),HEPATOPANCREATOBILIARY(< 5),RENAL(< 5),UPPER_GASTROINTESTINAL(< 5)	7	3
989	MT-RNR1	5'Flank	T989C	5	0.41941	BREAST(< 5),COLORECTAL(< 5),RENAL(< 5)	1	2
990	MT-RNR1	5'Flank	T990C	< 5	0.137434	HEPATOPANCREATOBILIARY(< 5)	NA	NA
991	MT-RNR1	5'Flank	G991A	< 5	0.533334	LUNG(< 5),OVARIAN(< 5)	NA	4
992	MT-RNR1	5'Flank	T992C	< 5	0.185361	ENDOMETRIAL_CARCINOMA(< 5)	2	NA
1000	MT-RNR1	5'Flank	T1000C	< 5	0.542676	COLORECTAL(< 5),ENDOMETRIAL_CARCINOMA(< 5)	1	3
1003	MT-RNR1	5'Flank	A1003T	< 5	0.112233	BLADDER(< 5)	NA	NA
1004	MT-RNR1	5'Flank	G1004A	6	0.419167	BREAST(< 5),COLORECTAL(< 5),LUNG(< 5),ORAL_OROPHARYNGEAL(< 5)	2	1
1005	MT-RNR1	5'Flank	T1005C	< 5	0.55026	COLORECTAL(< 5),SARCOMA(< 5)	1	NA
1006	MT-RNR1	5'Flank	T1006C	< 5	0.401856	LUNG(< 5)	NA	NA
1007	MT-RNR1	5'Flank	G1007A	< 5	0.41001	ENDOMETRIAL_CARCINOMA(< 5),OVARIAN(< 5),PROSTATE(< 5)	2	NA
1008	MT-RNR1	5'Flank	A1008G	< 5	0.465901	ENDOMETRIAL_CARCINOMA(< 5),LUNG(< 5)	NA	NA
1016	MT-RNR1	5'Flank	T1016C	< 5	0.241234	ENDOMETRIAL_CARCINOMA(< 5),HAEMONC(< 5)	1	2
1018	MT-RNR1	5'Flank	G1018A	< 5	0.0705231	BLADDER(< 5),BREAST(< 5),COLORECTAL(< 5)	NA	1
1020	MT-RNR1	5'Flank	C1020A	< 5	0.226787	LUNG(< 5)	NA	NA
1021	MT-RNR1	5'Flank	T1021C	< 5	0.843683	BREAST(< 5)	NA	NA
1024	MT-RNR1	5'Flank	G1024A	7	0.239952	ADULT_GLIOMA(< 5),BLADDER(< 5),COLORECTAL(< 5),PROSTATE(< 5)	1	2
1024	MT-RNR1	5'Flank	G1024C	< 5	0.0576923	RENAL(< 5)	NA	NA
1027	MT-RNR1	5'Flank	A1027G	< 5	0.871032	HAEMONC(< 5)	NA	NA
1028	MT-RNR1	5'Flank	G1028A	< 5	0.549031	ENDOMETRIAL_CARCINOMA(< 5)	2	1
1030	MT-RNR1	5'Flank	G1030A	< 5	0.732686	COLORECTAL(< 5)	NA	1
1030	MT-RNR1	5'Flank	G1030C	< 5	0.926787	COLORECTAL(< 5)	NA	NA
1031	MT-RNR1	5'Flank	G1031A	8	0.445516	BREAST(< 5),COLORECTAL(< 5),ENDOMETRIAL_CARCINOMA(< 5),LUNG(< 5),RENAL(< 5)	2	NA
1033	MT-RNR1	5'Flank	T1033C	< 5	0.496577	BREAST(< 5),ENDOMETRIAL_CARCINOMA(< 5)	NA	NA
1038	MT-RNR1	5'Flank	C1038T	< 5	0.0503458	RENAL(< 5)	NA	NA
1040	MT-RNR1	5'Flank	T1040C	< 5	0.263303	HAEMONC(< 5)	NA	NA
1042	MT-RNR1	5'Flank	T1042C	< 5	0.419247	BREAST(< 5),COLORECTAL(< 5),ENDOMETRIAL_CARCINOMA(< 5)	NA	NA
1044	MT-RNR1	5'Flank	T1044C	< 5	0.126953	BREAST(< 5),ENDOMETRIAL_CARCINOMA(< 5),PROSTATE(< 5)	NA	NA
1045	MT-RNR1	5'Flank	G1045A	5	0.380953	BREAST(< 5),HEPATOPANCREATOBILIARY(< 5),PROSTATE(< 5),SARCOMA(< 5)	1	NA
1045	MT-RNR1	5'Flank	G1045C	< 5	0.165856	COLORECTAL(< 5),RENAL(< 5)	NA	NA
1046	MT-RNR1	5'Flank	A1046T	< 5	0.353652	MALIGNANT_MELANOMA(< 5)	NA	NA
1048	MT-RNR1	5'Flank	C1048T	< 5	0.911891	ENDOMETRIAL_CARCINOMA(< 5)	NA	1
1050	MT-RNR1	5'Flank	C1050T	< 5	0.582856	RENAL(< 5)	NA	NA
1054	MT-RNR1	5'Flank	A1054G	< 5	0.491218	HAEMONC(< 5)	NA	NA
1055	MT-RNR1	5'Flank	T1055C	< 5	0.140378	BREAST(< 5),ENDOMETRIAL_CARCINOMA(< 5)	1	NA
1057	MT-RNR1	5'Flank	G1057A	< 5	0.453453	COLORECTAL(< 5),OVARIAN(< 5),SARCOMA(< 5)	NA	NA
1059	MT-RNR1	5'Flank	T1059C	< 5	0.652019	COLORECTAL(< 5),LUNG(< 5),OVARIAN(< 5)	1	NA
1062	MT-RNR1	5'Flank	G1062A	5	0.31507	BREAST(< 5),COLORECTAL(< 5),OVARIAN(< 5)	1	1
1063	MT-RNR1	5'Flank	A1063G	< 5	0.204158	OVARIAN(< 5)	1	NA
1066	MT-RNR1	5'Flank	C1066T	< 5	0.680186	HAEMONC(< 5)	NA	1
1068	MT-RNR1	5'Flank	A1068G	< 5	0.154863	COLORECTAL(< 5)	NA	NA
1071	MT-RNR1	5'Flank	T1071C	< 5	0.587788	BLADDER(< 5),COLORECTAL(< 5)	NA	NA
1072	MT-RNR1	5'Flank	G1072A	< 5	0.640273	BLADDER(< 5),BREAST(< 5)	1	NA
1073	MT-RNR1	5'Flank	G1073A	5	0.507703	BREAST(< 5),COLORECTAL(< 5),ENDOMETRIAL_CARCINOMA(< 5),PROSTATE(< 5)	1	1
1074	MT-RNR1	5'Flank	G1074A	< 5	0.106662	BLADDER(< 5),SARCOMA(< 5)	NA	NA
1075	MT-RNR1	5'Flank	A1075G	< 5	0.132939	BREAST(< 5)	1	NA
1076	MT-RNR1	5'Flank	T1076C	< 5	0.410293	ADULT_GLIOMA(< 5),BREAST(< 5),ENDOMETRIAL_CARCINOMA(< 5),SARCOMA(< 5)	NA	1
1077	MT-RNR1	5'Flank	T1077C	< 5	0.548519	BREAST(< 5),HAEMONC(< 5)	NA	NA
1079	MT-RNR1	5'Flank	G1079A	6	0.424111	BLADDER(< 5),BREAST(< 5),COLORECTAL(< 5),ENDOMETRIAL_CARCINOMA(< 5),OVARIAN(< 5)	3	NA
1082	MT-RNR1	5'Flank	A1082G	9	0.306376	BREAST(< 5),COLORECTAL(< 5),HAEMONC(< 5),RENAL(< 5)	1	1
1083	MT-RNR1	5'Flank	C1083T	< 5	0.0651341	BREAST(< 5),LUNG(< 5)	NA	1
1084	MT-RNR1	5'Flank	C1084T	< 5	0.25899	HAEMONC(< 5)	NA	NA
1089	MT-RNR1	5'Flank	T1089C	< 5	0.391881	BLADDER(< 5),COLORECTAL(< 5),LUNG(< 5)	1	NA
1095	MT-RNR1	5'Flank	T1095C	< 5	0.0912453	BREAST(< 5)	NA	NA
1097	MT-RNR1	5'Flank	G1097A	7	0.542852	BREAST(< 5),COLORECTAL(< 5),HAEMONC(< 5),OVARIAN(< 5)	4	3
1104	MT-RNR1	5'Flank	A1104G	< 5	0.495266	BREAST(< 5),COLORECTAL(< 5)	NA	1
1107	MT-RNR1	5'Flank	T1107C	< 5	0.0520726	BLADDER(< 5)	NA	NA
1108	MT-RNR1	5'Flank	C1108T	< 5	0.592019	UPPER_GASTROINTESTINAL(< 5)	NA	NA
1114	MT-RNR1	5'Flank	T1114C	< 5	0.223845	BREAST(< 5)	NA	NA
1117	MT-RNR1	5'Flank	A1117G	< 5	0.435359	RENAL(< 5)	NA	NA
1120	MT-RNR1	5'Flank	C1120T	< 5	0.0978987	BREAST(< 5)	NA	NA
1134	MT-RNR1	5'Flank	G1134A	< 5	0.481952	COLORECTAL(< 5),LUNG(< 5)	1	1
1138	MT-RNR1	5'Flank	G1138A	< 5	0.595124	BLADDER(< 5),BREAST(< 5),ENDOMETRIAL_CARCINOMA(< 5)	3	NA
1139	MT-RNR1	5'Flank	A1139C	< 5	0.153281	BREAST(< 5)	NA	NA
1144	MT-RNR1	5'Flank	T1144C	< 5	0.883463	BLADDER(< 5)	NA	1
1146	MT-RNR1	5'Flank	C1146A	< 5	0.204651	COLORECTAL(< 5)	NA	NA
1146	MT-RNR1	5'Flank	C1146T	< 5	0.686756	COLORECTAL(< 5)	NA	NA
1147	MT-RNR1	5'Flank	G1147A	5	0.509418	BREAST(< 5),COLORECTAL(< 5),RENAL(< 5)	2	1
1149	MT-RNR1	5'Flank	G1149A	< 5	0.0607769	COLORECTAL(< 5),OVARIAN(< 5)	NA	2
1155	MT-RNR1	5'Flank	G1155A	< 5	0.497219	ADULT_GLIOMA(< 5),COLORECTAL(< 5),RENAL(< 5)	NA	NA
1160	MT-RNR1	5'Flank	A1160C	< 5	0.321149	LUNG(< 5)	NA	NA
1164	MT-RNR1	5'Flank	T1164C	< 5	0.143194	BLADDER(< 5),BREAST(< 5),COLORECTAL(< 5)	NA	NA
1165	MT-RNR1	5'Flank	C1165T	< 5	0.989454	HAEMONC(< 5)	NA	NA
1169	MT-RNR1	5'Flank	G1169A	14	0.502477	BLADDER(< 5),BREAST(< 5),CHILDHOOD(< 5),COLORECTAL(< 5),ENDOMETRIAL_CARCINOMA(< 5),LUNG(< 5),RENAL(< 5),UPPER_GASTROINTESTINAL(< 5)	7	4
1171	MT-RNR1	5'Flank	A1171G	< 5	0.256581	HAEMONC(< 5)	NA	1
1175	MT-RNR1	5'Flank	G1175A	< 5	0.0731878	ADULT_GLIOMA(< 5),BLADDER(< 5)	1	1
1176	MT-RNR1	5'Flank	G1176A	< 5	0.11123	COLORECTAL(< 5),TESTICULAR_GERM_CELL_TUMOURS(< 5)	NA	NA
1178	MT-RNR1	5'Flank	G1178A	< 5	0.228601	BLADDER(< 5),BREAST(< 5),RENAL(< 5)	2	2
1179	MT-RNR1	5'Flank	G1179A	< 5	0.28471	BLADDER(< 5),BREAST(< 5),COLORECTAL(< 5),LUNG(< 5)	1	NA
1180	MT-RNR1	5'Flank	T1180C	5	0.468211	BREAST(< 5),HAEMONC(< 5),RENAL(< 5),UPPER_GASTROINTESTINAL(< 5)	NA	NA
1181	MT-RNR1	5'Flank	G1181A	< 5	0.593436	BREAST(< 5),HAEMONC(< 5),LUNG(< 5),RENAL(< 5)	NA	NA
1184	MT-RNR1	5'Flank	T1184C	< 5	0.323124	COLORECTAL(< 5),ENDOMETRIAL_CARCINOMA(< 5),LUNG(< 5)	NA	NA
1189	MT-RNR1	5'Flank	T1189C	< 5	0.668659	ENDOMETRIAL_CARCINOMA(< 5),OVARIAN(< 5),RENAL(< 5)	NA	NA
1190	MT-RNR1	5'Flank	C1190T	< 5	0.914437	MALIGNANT_MELANOMA(< 5)	NA	NA
1193	MT-RNR1	5'Flank	T1193C	5	0.366386	BLADDER(< 5),COLORECTAL(< 5),RENAL(< 5)	3	NA
1197	MT-RNR1	5'Flank	G1197A	< 5	0.176758	ENDOMETRIAL_CARCINOMA(< 5)	2	NA
1199	MT-RNR1	5'Flank	G1199A	9	0.299942	BREAST(< 5),COLORECTAL(< 5),OVARIAN(< 5),PROSTATE(< 5),SARCOMA(< 5)	3	2
1200	MT-RNR1	5'Flank	G1200A	< 5	0.758559	COLORECTAL(< 5),ORAL_OROPHARYNGEAL(< 5)	5	3
1201	MT-RNR1	5'Flank	A1201G	13	0.324091	BREAST(< 5),COLORECTAL(< 5),HAEMONC(< 5),OVARIAN(< 5),RENAL(< 5),SARCOMA(< 5)	NA	2
1202	MT-RNR1	5'Flank	G1202A	6	0.404749	BREAST(< 5),COLORECTAL(< 5),LUNG(< 5),RENAL(< 5)	1	2
1202	MT-RNR1	5'Flank	G1202C	< 5	0.0504516	HAEMONC(< 5)	NA	NA
1206	MT-RNR1	5'Flank	G1206A	< 5	0.919187	OVARIAN(< 5)	NA	NA
1207	MT-RNR1	5'Flank	T1207C	< 5	0.0721564	COLORECTAL(< 5)	1	NA
1208	MT-RNR1	5'Flank	T1208C	< 5	0.294202	BREAST(< 5),OVARIAN(< 5)	1	NA
1210	MT-RNR1	5'Flank	T1210C	5	0.478182	COLORECTAL(< 5),ENDOMETRIAL_CARCINOMA(< 5),SARCOMA(< 5),UPPER_GASTROINTESTINAL(< 5)	NA	NA
1211	MT-RNR1	5'Flank	G1211A	< 5	0.434091	BREAST(< 5),COLORECTAL(< 5)	NA	1
1212	MT-RNR1	5'Flank	T1212C	< 5	0.36156	BREAST(< 5),RENAL(< 5)	1	NA
1214	MT-RNR1	5'Flank	A1214G	< 5	0.374728	HAEMONC(< 5)	1	NA
1215	MT-RNR1	5'Flank	T1215C	5	0.292644	ADULT_GLIOMA(< 5),BREAST(< 5),HAEMONC(< 5),HEPATOPANCREATOBILIARY(< 5)	NA	NA
1217	MT-RNR1	5'Flank	G1217A	5	0.463673	BREAST(< 5),COLORECTAL(< 5),LUNG(< 5),OVARIAN(< 5),RENAL(< 5)	1	NA
1219	MT-RNR1	5'Flank	T1219C	< 5	0.078086	ORAL_OROPHARYNGEAL(< 5)	2	NA
1222	MT-RNR1	5'Flank	A1222G	< 5	0.578701	RENAL(< 5)	1	NA
1227	MT-RNR1	5'Flank	G1227A	16	0.302538	BLADDER(< 5),BREAST(7),COLORECTAL(< 5),ENDOMETRIAL_CARCINOMA(< 5),HEPATOPANCREATOBILIARY(< 5),PROSTATE(< 5),RENAL(< 5),SARCOMA(< 5)	3	3
1228	MT-RNR1	5'Flank	A1228G	< 5	0.54447	BREAST(< 5)	NA	NA
1229	MT-RNR1	5'Flank	T1229A	< 5	0.0781166	RENAL(< 5)	NA	NA
1230	MT-RNR1	5'Flank	C1230T	< 5	0.496644	COLORECTAL(< 5),ORAL_OROPHARYNGEAL(< 5)	NA	NA
1232	MT-RNR1	5'Flank	A1232G	< 5	0.100203	LUNG(< 5)	NA	NA
1233	MT-RNR1	5'Flank	C1233T	< 5	0.153826	BREAST(< 5)	NA	NA
1235	MT-RNR1	5'Flank	T1235C	< 5	0.420316	BREAST(< 5),COLORECTAL(< 5)	NA	NA
1240	MT-RNR1	5'Flank	A1240C	< 5	0.443277	ENDOMETRIAL_CARCINOMA(< 5)	NA	NA
1243	MT-RNR1	5'Flank	T1243C	7	0.331227	BREAST(< 5),COLORECTAL(< 5),ENDOMETRIAL_CARCINOMA(< 5),HAEMONC(< 5),LUNG(< 5),SARCOMA(< 5),UPPER_GASTROINTESTINAL(< 5)	NA	1
1244	MT-RNR1	5'Flank	C1244A	< 5	0.544566	LUNG(< 5)	NA	NA
1245	MT-RNR1	5'Flank	T1245C	< 5	0.177141	BLADDER(< 5)	NA	NA
1252	MT-RNR1	5'Flank	G1252A	7	0.407799	BREAST(< 5),HAEMONC(< 5),LUNG(< 5),SARCOMA(< 5)	3	3
1253	MT-RNR1	5'Flank	C1253A	< 5	0.111063	LUNG(< 5)	NA	NA
1254	MT-RNR1	5'Flank	C1254T	< 5	0.359099	BREAST(< 5)	NA	NA
1255	MT-RNR1	5'Flank	T1255A	< 5	0.287181	BREAST(< 5)	NA	NA
1255	MT-RNR1	5'Flank	T1255C	5	0.275382	BREAST(< 5),COLORECTAL(< 5),LUNG(< 5),SARCOMA(< 5)	1	NA
1256	MT-RNR1	5'Flank	A1256T	< 5	0.0665147	UPPER_GASTROINTESTINAL(< 5)	NA	NA
1257	MT-RNR1	5'Flank	T1257C	< 5	0.772813	BREAST(< 5)	NA	NA
1258	MT-RNR1	5'Flank	A1258G	< 5	0.0680628	BREAST(< 5)	NA	NA
1259	MT-RNR1	5'Flank	T1259C	< 5	0.11402	COLORECTAL(< 5)	1	NA
1260	MT-RNR1	5'Flank	A1260C	< 5	0.622851	BREAST(< 5)	NA	NA
1260	MT-RNR1	5'Flank	A1260G	< 5	0.733959	ADULT_GLIOMA(< 5)	NA	NA
1263	MT-RNR1	5'Flank	G1263A	< 5	0.839282	RENAL(< 5)	1	NA
1267	MT-RNR1	5'Flank	T1267C	< 5	0.403814	BREAST(< 5)	NA	NA
1269	MT-RNR1	5'Flank	T1269C	< 5	0.608205	ENDOMETRIAL_CARCINOMA(< 5),HAEMONC(< 5)	1	NA
1270	MT-RNR1	5'Flank	T1270C	< 5	0.189183	BREAST(< 5),COLORECTAL(< 5)	NA	NA
1273	MT-RNR1	5'Flank	G1273A	< 5	0.319177	BREAST(< 5),COLORECTAL(< 5),LUNG(< 5)	3	2
1277	MT-RNR1	5'Flank	A1277G	< 5	0.944636	BLADDER(< 5)	1	NA
1280	MT-RNR1	5'Flank	C1280T	< 5	0.0749708	LUNG(< 5)	1	NA
1281	MT-RNR1	5'Flank	T1281C	< 5	0.492538	BREAST(< 5),HEPATOPANCREATOBILIARY(< 5)	NA	NA
1282	MT-RNR1	5'Flank	G1282A	< 5	0.407875	BREAST(< 5),COLORECTAL(< 5),HAEMONC(< 5)	4	4
1285	MT-RNR1	5'Flank	G1285A	< 5	0.175123	COLORECTAL(< 5),ENDOMETRIAL_CARCINOMA(< 5)	1	NA
1287	MT-RNR1	5'Flank	A1287G	< 5	0.479956	BREAST(< 5),RENAL(< 5)	NA	NA
1288	MT-RNR1	5'Flank	G1288A	< 5	0.166977	BREAST(< 5)	NA	NA
1289	MT-RNR1	5'Flank	G1289A	10	0.422637	BREAST(< 5),COLORECTAL(< 5),LUNG(< 5),OVARIAN(< 5),SARCOMA(< 5),UPPER_GASTROINTESTINAL(< 5)	2	2
1289	MT-RNR1	5'Flank	G1289C	< 5	0.131973	ADULT_GLIOMA(< 5),BLADDER(< 5)	NA	NA
1290	MT-RNR1	5'Flank	C1290G	< 5	0.053469	LUNG(< 5)	NA	NA
1291	MT-RNR1	5'Flank	T1291C	< 5	0.58741	BREAST(< 5),ENDOMETRIAL_CARCINOMA(< 5)	NA	NA
1293	MT-RNR1	5'Flank	C1293T	< 5	0.225757	COLORECTAL(< 5)	NA	1
1297	MT-RNR1	5'Flank	G1297A	< 5	0.587664	BLADDER(< 5),BREAST(< 5)	NA	NA
1301	MT-RNR1	5'Flank	G1301A	5	0.450453	ADULT_GLIOMA(< 5),BREAST(< 5),COLORECTAL(< 5),RENAL(< 5)	3	1
1301	MT-RNR1	5'Flank	G1301C	< 5	0.295358	BREAST(< 5)	1	NA
1302	MT-RNR1	5'Flank	C1302A	< 5	0.698962	RENAL(< 5)	NA	NA
1303	MT-RNR1	5'Flank	G1303A	< 5	0.210466	ADULT_GLIOMA(< 5),BLADDER(< 5),PROSTATE(< 5)	2	NA
1307	MT-RNR1	5'Flank	G1307A	< 5	0.45155	HEPATOPANCREATOBILIARY(< 5)	1	NA
1310	MT-RNR1	5'Flank	C1310T	< 5	0.0564649	RENAL(< 5)	NA	1
1315	MT-RNR1	5'Flank	G1315A	5	0.209143	COLORECTAL(< 5),PROSTATE(< 5),RENAL(< 5),SARCOMA(< 5)	3	1
1316	MT-RNR1	5'Flank	T1316C	< 5	0.81123	OVARIAN(< 5)	NA	NA
1320	MT-RNR1	5'Flank	G1320A	8	0.416523	ADULT_GLIOMA(< 5),BLADDER(< 5),COLORECTAL(< 5),ENDOMETRIAL_CARCINOMA(< 5),HAEMONC(< 5),OVARIAN(< 5),PROSTATE(< 5),SARCOMA(< 5)	NA	1
1323	MT-RNR1	5'Flank	G1323A	< 5	0.290759	BREAST(< 5),LUNG(< 5)	3	1
1324	MT-RNR1	5'Flank	T1324C	< 5	0.898273	BLADDER(< 5)	NA	NA
1325	MT-RNR1	5'Flank	T1325C	< 5	0.182639	ENDOMETRIAL_CARCINOMA(< 5),RENAL(< 5)	2	1
1326	MT-RNR1	5'Flank	A1326G	< 5	0.135667	BREAST(< 5)	NA	NA
1327	MT-RNR1	5'Flank	G1327A	< 5	0.204224	COLORECTAL(< 5),LUNG(< 5),UPPER_GASTROINTESTINAL(< 5)	4	1
1328	MT-RNR1	5'Flank	G1328A	< 5	0.080685	BREAST(< 5),RENAL(< 5)	1	1
1332	MT-RNR1	5'Flank	A1332G	< 5	0.787553	COLORECTAL(< 5)	NA	NA
1333	MT-RNR1	5'Flank	G1333A	5	0.374971	BREAST(< 5),COLORECTAL(< 5)	1	NA
1334	MT-RNR1	5'Flank	G1334A	< 5	0.265948	BREAST(< 5),LUNG(< 5),SARCOMA(< 5)	NA	NA
1335	MT-RNR1	5'Flank	T1335C	< 5	0.258966	BREAST(< 5),ENDOMETRIAL_CARCINOMA(< 5)	1	NA
1336	MT-RNR1	5'Flank	G1336A	10	0.492291	COLORECTAL(< 5),ENDOMETRIAL_CARCINOMA(< 5),LUNG(< 5),OVARIAN(< 5),RENAL(< 5)	6	1
1337	MT-RNR1	5'Flank	T1337C	< 5	0.464908	OVARIAN(< 5),RENAL(< 5)	NA	NA
1338	MT-RNR1	5'Flank	A1338C	< 5	0.947766	LUNG(< 5)	NA	NA
1339	MT-RNR1	5'Flank	G1339A	10	0.431521	BREAST(< 5),COLORECTAL(< 5),ENDOMETRIAL_CARCINOMA(< 5),HAEMONC(< 5),LUNG(< 5),RENAL(< 5),UPPER_GASTROINTESTINAL(< 5)	7	1
1342	MT-RNR1	5'Flank	C1342T	< 5	0.397118	UPPER_GASTROINTESTINAL(< 5)	NA	NA
1343	MT-RNR1	5'Flank	A1343G	< 5	0.140185	COLORECTAL(< 5)	NA	NA
1344	MT-RNR1	5'Flank	T1344C	< 5	0.331432	BLADDER(< 5),HEPATOPANCREATOBILIARY(< 5),LUNG(< 5),PROSTATE(< 5)	1	NA
1345	MT-RNR1	5'Flank	G1345A	7	0.268645	ADULT_GLIOMA(< 5),CHILDHOOD(< 5),ENDOMETRIAL_CARCINOMA(< 5),LUNG(< 5),OVARIAN(< 5),UPPER_GASTROINTESTINAL(< 5)	NA	NA
1346	MT-RNR1	5'Flank	A1346G	< 5	0.738066	COLORECTAL(< 5)	NA	NA
1347	MT-RNR1	5'Flank	G1347A	8	0.391473	BLADDER(< 5),BREAST(< 5),COLORECTAL(< 5),PROSTATE(< 5),SARCOMA(< 5)	2	1
1348	MT-RNR1	5'Flank	G1348A	8	0.36386	BREAST(< 5),COLORECTAL(< 5),ENDOMETRIAL_CARCINOMA(< 5),HAEMONC(< 5),LUNG(< 5),SARCOMA(< 5)	4	NA
1348	MT-RNR1	5'Flank	G1348C	< 5	0.243384	BREAST(< 5)	NA	NA
1349	MT-RNR1	5'Flank	T1349C	< 5	0.0849233	COLORECTAL(< 5)	1	NA
1349	MT-RNR1	5'Flank	T1349G	< 5	0.413027	BREAST(< 5)	NA	1
1350	MT-RNR1	5'Flank	G1350A	< 5	0.176523	BREAST(< 5),COLORECTAL(< 5),ORAL_OROPHARYNGEAL(< 5)	1	NA
1351	MT-RNR1	5'Flank	G1351A	6	0.468287	ADULT_GLIOMA(< 5),BREAST(< 5),ENDOMETRIAL_CARCINOMA(< 5),LUNG(< 5),SARCOMA(< 5),UPPER_GASTROINTESTINAL(< 5)	1	NA
1355	MT-RNR1	5'Flank	G1355A	< 5	0.432375	COLORECTAL(< 5),ENDOMETRIAL_CARCINOMA(< 5)	1	NA
1356	MT-RNR1	5'Flank	A1356T	< 5	0.0988695	BREAST(< 5)	NA	NA
1359	MT-RNR1	5'Flank	T1359C	< 5	0.0762003	LUNG(< 5)	1	NA
1360	MT-RNR1	5'Flank	G1360A	< 5	0.784123	BREAST(< 5)	2	1
1361	MT-RNR1	5'Flank	G1361A	5	0.338102	ADULT_GLIOMA(< 5),BREAST(< 5),ENDOMETRIAL_CARCINOMA(< 5),OVARIAN(< 5)	NA	NA
1362	MT-RNR1	5'Flank	G1362A	< 5	0.188217	BREAST(< 5),PROSTATE(< 5),UPPER_GASTROINTESTINAL(< 5)	3	1
1367	MT-RNR1	5'Flank	A1367G	< 5	0.0634862	BREAST(< 5)	NA	NA
1368	MT-RNR1	5'Flank	T1368C	< 5	0.324027	HAEMONC(< 5),PROSTATE(< 5),SARCOMA(< 5)	NA	NA
1370	MT-RNR1	5'Flank	T1370C	< 5	0.0729079	COLORECTAL(< 5),LUNG(< 5)	NA	NA
1372	MT-RNR1	5'Flank	C1372A	< 5	0.122478	COLORECTAL(< 5)	NA	NA
1372	MT-RNR1	5'Flank	C1372T	< 5	0.0812334	COLORECTAL(< 5)	NA	NA
1373	MT-RNR1	5'Flank	T1373C	< 5	0.336814	ADULT_GLIOMA(< 5),COLORECTAL(< 5),PROSTATE(< 5),UPPER_GASTROINTESTINAL(< 5)	NA	1
1374	MT-RNR1	5'Flank	A1374G	< 5	0.343571	BREAST(< 5),RENAL(< 5)	NA	NA
1380	MT-RNR1	5'Flank	G1380A	8	0.21912	BREAST(< 5),CARCINOMA_OF_UNKNOWN_PRIMARY(< 5),COLORECTAL(< 5),ENDOMETRIAL_CARCINOMA(< 5),LUNG(< 5),PROSTATE(< 5)	2	NA
1388	MT-RNR1	5'Flank	C1388T	< 5	0.377613	RENAL(< 5)	2	NA
1389	MT-RNR1	5'Flank	G1389A	6	0.181071	BREAST(< 5),COLORECTAL(< 5),ENDOMETRIAL_CARCINOMA(< 5),PROSTATE(< 5)	3	NA
1389	MT-RNR1	5'Flank	G1389C	< 5	0.114683	COLORECTAL(< 5)	NA	NA
1391	MT-RNR1	5'Flank	T1391C	5	0.472179	BLADDER(< 5),COLORECTAL(< 5),ENDOMETRIAL_CARCINOMA(< 5),MALIGNANT_MELANOMA(< 5),RENAL(< 5)	1	NA
1393	MT-RNR1	5'Flank	G1393A	11	0.353161	BREAST(< 5),COLORECTAL(< 5),HAEMONC(< 5),LUNG(< 5),ORAL_OROPHARYNGEAL(< 5),OVARIAN(< 5),PROSTATE(< 5),RENAL(< 5),SARCOMA(< 5),SINONASAL(< 5)	2	NA
1393	MT-RNR1	5'Flank	G1393C	< 5	0.494808	LUNG(< 5)	1	1
1396	MT-RNR1	5'Flank	C1396A	< 5	0.507322	BREAST(< 5)	NA	NA
1396	MT-RNR1	5'Flank	C1396T	< 5	0.0692481	BREAST(< 5)	NA	NA
1398	MT-RNR1	5'Flank	T1398C	< 5	0.883029	BREAST(< 5)	NA	NA
1400	MT-RNR1	5'Flank	T1400C	< 5	0.576949	BREAST(< 5),RENAL(< 5)	NA	1
1401	MT-RNR1	5'Flank	G1401A	5	0.366028	CARCINOMA_OF_UNKNOWN_PRIMARY(< 5),COLORECTAL(< 5),ORAL_OROPHARYNGEAL(< 5),RENAL(< 5),UPPER_GASTROINTESTINAL(< 5)	2	1
1403	MT-RNR1	5'Flank	A1403G	< 5	0.30619	COLORECTAL(< 5),HAEMONC(< 5)	NA	NA
1406	MT-RNR1	5'Flank	T1406C	< 5	0.0629091	COLORECTAL(< 5)	NA	NA
1407	MT-RNR1	5'Flank	T1407C	< 5	0.485243	BREAST(< 5)	NA	NA
1409	MT-RNR1	5'Flank	A1409G	< 5	0.128898	OVARIAN(< 5)	NA	NA
1410	MT-RNR1	5'Flank	G1410A	8	0.326234	ADULT_GLIOMA(< 5),BREAST(< 5),COLORECTAL(< 5),OVARIAN(< 5),RENAL(< 5)	1	NA
1410	MT-RNR1	5'Flank	G1410T	< 5	0.136215	COLORECTAL(< 5)	NA	NA
1411	MT-RNR1	5'Flank	G1411A	10	0.294802	BLADDER(< 5),COLORECTAL(< 5),ENDOMETRIAL_CARCINOMA(< 5),LUNG(< 5),OVARIAN(< 5),PROSTATE(< 5),SARCOMA(< 5)	2	NA
1412	MT-RNR1	5'Flank	G1412A	10	0.355391	BREAST(< 5),ENDOMETRIAL_CARCINOMA(< 5),HAEMONC(< 5),LUNG(< 5),OVARIAN(< 5),RENAL(< 5),SARCOMA(< 5)	1	NA
1413	MT-RNR1	5'Flank	T1413C	6	0.447996	BREAST(< 5),ENDOMETRIAL_CARCINOMA(< 5),OVARIAN(< 5)	NA	NA
1415	MT-RNR1	5'Flank	G1415A	9	0.433037	BLADDER(< 5),BREAST(< 5),COLORECTAL(< 5),HEPATOPANCREATOBILIARY(< 5),SARCOMA(< 5)	NA	NA
1417	MT-RNR1	5'Flank	A1417G	< 5	0.952172	COLORECTAL(< 5)	NA	NA
1418	MT-RNR1	5'Flank	G1418A	12	0.521148	BLADDER(< 5),BREAST(< 5),COLORECTAL(< 5),ENDOMETRIAL_CARCINOMA(< 5),HAEMONC(< 5),ORAL_OROPHARYNGEAL(< 5),OVARIAN(< 5),PROSTATE(< 5),TESTICULAR_GERM_CELL_TUMOURS(< 5)	2	NA
1419	MT-RNR1	5'Flank	G1419A	5	0.304379	BREAST(< 5),PROSTATE(< 5),RENAL(< 5),SARCOMA(< 5),UPPER_GASTROINTESTINAL(< 5)	NA	1
1420	MT-RNR1	5'Flank	T1420C	< 5	0.651762	ENDOMETRIAL_CARCINOMA(< 5),OVARIAN(< 5),SARCOMA(< 5)	NA	NA
1421	MT-RNR1	5'Flank	G1421A	< 5	0.223633	ADULT_GLIOMA(< 5),COLORECTAL(< 5),LUNG(< 5)	1	1
1421	MT-RNR1	5'Flank	G1421C	< 5	0.433086	OVARIAN(< 5)	NA	NA
1422	MT-RNR1	5'Flank	G1422A	< 5	0.31381	BREAST(< 5),COLORECTAL(< 5),HAEMONC(< 5),MALIGNANT_MELANOMA(< 5)	1	2
1422	MT-RNR1	5'Flank	G1422C	< 5	0.0750256	RENAL(< 5)	NA	NA
1423	MT-RNR1	5'Flank	A1423G	< 5	0.924581	COLORECTAL(< 5),RENAL(< 5)	1	NA
1424	MT-RNR1	5'Flank	T1424C	< 5	0.489815	LUNG(< 5),RENAL(< 5)	NA	NA
1425	MT-RNR1	5'Flank	T1425C	< 5	0.590074	HAEMONC(< 5),SARCOMA(< 5)	NA	NA
1426	MT-RNR1	5'Flank	T1426C	< 5	0.718486	COLORECTAL(< 5),SARCOMA(< 5)	NA	NA
1428	MT-RNR1	5'Flank	G1428A	< 5	0.101574	BREAST(< 5),HAEMONC(< 5)	1	NA
1429	MT-RNR1	5'Flank	C1429T	< 5	0.0537133	COLORECTAL(< 5)	1	NA
1431	MT-RNR1	5'Flank	G1431A	< 5	0.132703	BREAST(< 5),COLORECTAL(< 5),UPPER_GASTROINTESTINAL(< 5)	2	NA
1431	MT-RNR1	5'Flank	G1431C	< 5	0.154445	OVARIAN(< 5)	NA	NA
1432	MT-RNR1	5'Flank	T1432C	< 5	0.778547	BREAST(< 5)	1	NA
1435	MT-RNR1	5'Flank	A1435G	< 5	0.467955	ENDOMETRIAL_CARCINOMA(< 5),HAEMONC(< 5)	1	NA
1438	MT-RNR1	5'Flank	A1438C	< 5	0.519269	SARCOMA(< 5)	NA	NA
1440	MT-RNR1	5'Flank	G1440A	< 5	0.266366	OVARIAN(< 5)	1	2
1442	MT-RNR1	5'Flank	G1442A	< 5	0.358199	COLORECTAL(< 5),RENAL(< 5)	NA	NA
1443	MT-RNR1	5'Flank	T1443C	< 5	0.586276	BREAST(< 5),PROSTATE(< 5),SARCOMA(< 5)	2	1
1445	MT-RNR1	5'Flank	G1445A	< 5	0.703676	BREAST(< 5),HAEMONC(< 5),PROSTATE(< 5)	1	1
1446	MT-RNR1	5'Flank	A1446G	< 5	0.77371	PROSTATE(< 5)	NA	NA
1447	MT-RNR1	5'Flank	G1447A	6	0.38083	BREAST(< 5),COLORECTAL(< 5),LUNG(< 5),OVARIAN(< 5)	4	2
1447	MT-RNR1	5'Flank	G1447C	< 5	0.355681	BREAST(< 5),COLORECTAL(< 5),ENDOMETRIAL_CARCINOMA(< 5),RENAL(< 5)	NA	NA
1449	MT-RNR1	5'Flank	G1449A	< 5	0.278129	ADULT_GLIOMA(< 5),RENAL(< 5)	1	NA
1451	MT-RNR1	5'Flank	T1451C	< 5	0.0626979	COLORECTAL(< 5)	1	NA
1452	MT-RNR1	5'Flank	T1452C	< 5	0.598057	COLORECTAL(< 5)	NA	NA
1453	MT-RNR1	5'Flank	A1453G	< 5	0.761086	OVARIAN(< 5)	1	NA
1454	MT-RNR1	5'Flank	G1454A	< 5	0.338904	BLADDER(< 5),BREAST(< 5),COLORECTAL(< 5)	1	NA
1456	MT-RNR1	5'Flank	T1456C	< 5	0.180205	LUNG(< 5)	2	NA
1457	MT-RNR1	5'Flank	G1457A	< 5	0.281678	COLORECTAL(< 5),LUNG(< 5)	2	1
1457	MT-RNR1	5'Flank	G1457C	< 5	0.0619506	LUNG(< 5)	NA	NA
1459	MT-RNR1	5'Flank	A1459G	< 5	0.0607856	OVARIAN(< 5)	NA	NA
1463	MT-RNR1	5'Flank	G1463A	< 5	0.0758171	HEPATOPANCREATOBILIARY(< 5),PROSTATE(< 5),RENAL(< 5)	3	1
1464	MT-RNR1	5'Flank	G1464A	7	0.44133	BREAST(< 5),COLORECTAL(< 5),HAEMONC(< 5),LUNG(< 5),RENAL(< 5)	1	2
1465	MT-RNR1	5'Flank	C1465T	< 5	0.227066	RENAL(< 5)	1	NA
1471	MT-RNR1	5'Flank	A1471G	< 5	0.0688371	OVARIAN(< 5)	NA	NA
1472	MT-RNR1	5'Flank	G1472A	< 5	0.565671	ENDOMETRIAL_CARCINOMA(< 5),LUNG(< 5)	NA	NA
1474	MT-RNR1	5'Flank	G1474A	6	0.149962	BREAST(< 5),COLORECTAL(< 5),LUNG(< 5),OTHER(< 5),SARCOMA(< 5)	5	2
1479	MT-RNR1	5'Flank	C1479T	< 5	0.154696	RENAL(< 5)	NA	NA
1485	MT-RNR1	5'Flank	G1485A	7	0.339878	COLORECTAL(< 5),ENDOMETRIAL_CARCINOMA(< 5),LUNG(< 5),OVARIAN(< 5),RENAL(< 5)	6	1
1489	MT-RNR1	5'Flank	G1489A	< 5	0.437582	COLORECTAL(< 5)	5	NA
1490	MT-RNR1	5'Flank	T1490C	< 5	0.165568	BREAST(< 5)	1	NA
1491	MT-RNR1	5'Flank	C1491T	< 5	0.141364	BREAST(< 5)	NA	NA
1492	MT-RNR1	5'Flank	A1492G	< 5	0.223393	OVARIAN(< 5)	NA	NA
1495	MT-RNR1	5'Flank	C1495T	< 5	0.360235	ENDOMETRIAL_CARCINOMA(< 5)	NA	NA
1496	MT-RNR1	5'Flank	T1496C	< 5	0.252948	BREAST(< 5),COLORECTAL(< 5),LUNG(< 5)	1	NA
1499	MT-RNR1	5'Flank	T1499C	< 5	0.274649	BREAST(< 5),LUNG(< 5),OVARIAN(< 5),RENAL(< 5)	NA	2
1503	MT-RNR1	5'Flank	G1503A	< 5	0.392157	OVARIAN(< 5),PROSTATE(< 5),RENAL(< 5)	1	2
1504	MT-RNR1	5'Flank	T1504C	< 5	0.279981	BREAST(< 5),LUNG(< 5),RENAL(< 5)	NA	NA
1506	MT-RNR1	5'Flank	T1506C	< 5	0.6075	BREAST(< 5),RENAL(< 5)	1	NA
1508	MT-RNR1	5'Flank	C1508A	< 5	0.164413	COLORECTAL(< 5)	NA	NA
1509	MT-RNR1	5'Flank	T1509C	< 5	0.730064	BLADDER(< 5)	NA	NA
1510	MT-RNR1	5'Flank	T1510C	< 5	0.185207	BREAST(< 5)	NA	NA
1511	MT-RNR1	5'Flank	C1511A	< 5	0.0591251	BREAST(< 5)	NA	NA
1511	MT-RNR1	5'Flank	C1511T	< 5	0.362043	LUNG(< 5)	NA	NA
1515	MT-RNR1	5'Flank	G1515A	< 5	0.0781389	LUNG(< 5),SARCOMA(< 5)	NA	1
1516	MT-RNR1	5'Flank	G1516A	< 5	0.75606	BREAST(< 5)	NA	NA
1519	MT-RNR1	5'Flank	A1519C	< 5	0.107103	RENAL(< 5)	NA	NA
1520	MT-RNR1	5'Flank	T1520C	< 5	0.846827	RENAL(< 5)	NA	NA
1522	MT-RNR1	5'Flank	T1522C	< 5	0.125066	BREAST(< 5),COLORECTAL(< 5),ENDOMETRIAL_CARCINOMA(< 5)	1	1
1525	MT-RNR1	5'Flank	C1525T	< 5	0.123583	COLORECTAL(< 5)	NA	NA
1526	MT-RNR1	5'Flank	T1526C	< 5	0.178499	COLORECTAL(< 5),HEPATOPANCREATOBILIARY(< 5)	1	NA
1530	MT-RNR1	5'Flank	A1530C	< 5	0.139572	RENAL(< 5)	NA	NA
1530	MT-RNR1	5'Flank	A1530G	< 5	0.751095	ADULT_GLIOMA(< 5)	NA	NA
1535	MT-RNR1	5'Flank	T1535C	< 5	0.189968	HAEMONC(< 5),LUNG(< 5),PROSTATE(< 5)	NA	NA
1536	MT-RNR1	5'Flank	A1536G	< 5	0.449054	SARCOMA(< 5)	1	NA
1538	MT-RNR1	5'Flank	G1538A	< 5	0.643139	RENAL(< 5),SARCOMA(< 5)	1	1
1541	MT-RNR1	5'Flank	T1541C	5	0.449179	BREAST(< 5),ENDOMETRIAL_CARCINOMA(< 5),OVARIAN(< 5)	NA	1
1543	MT-RNR1	5'Flank	T1543C	< 5	0.114687	LUNG(< 5),RENAL(< 5)	NA	NA
1545	MT-RNR1	5'Flank	T1545C	< 5	0.704527	BLADDER(< 5),COLORECTAL(< 5)	NA	1
1547	MT-RNR1	5'Flank	T1547C	< 5	0.499441	BREAST(< 5),LUNG(< 5)	NA	NA
1549	MT-RNR1	5'Flank	G1549A	< 5	0.147934	COLORECTAL(< 5),RENAL(< 5)	1	2
1549	MT-RNR1	5'Flank	G1549C	< 5	0.187951	LUNG(< 5)	NA	NA
1551	MT-RNR1	5'Flank	G1551A	10	0.410886	BLADDER(< 5),BREAST(< 5),COLORECTAL(< 5),ENDOMETRIAL_CARCINOMA(< 5),HAEMONC(< 5),LUNG(< 5),RENAL(< 5)	1	1
1552	MT-RNR1	5'Flank	G1552A	13	0.51779	BREAST(7),COLORECTAL(< 5),ENDOMETRIAL_CARCINOMA(< 5),LUNG(< 5),OVARIAN(< 5),RENAL(< 5)	15	3
1552	MT-RNR1	5'Flank	G1552C	< 5	0.176828	OVARIAN(< 5)	NA	NA
1554	MT-RNR1	5'Flank	G1554A	< 5	0.381321	LUNG(< 5),OVARIAN(< 5),RENAL(< 5),SARCOMA(< 5)	NA	1
1554	MT-RNR1	5'Flank	G1554T	< 5	0.110469	BREAST(< 5)	NA	NA
1559	MT-RNR1	5'Flank	G1559A	< 5	0.0715017	BREAST(< 5)	2	1
1560	MT-RNR1	5'Flank	T1560C	< 5	0.153855	BLADDER(< 5),PROSTATE(< 5)	NA	1
1562	MT-RNR1	5'Flank	G1562A	< 5	0.234477	BREAST(< 5),COLORECTAL(< 5),HEPATOPANCREATOBILIARY(< 5),OVARIAN(< 5)	1	1
1569	MT-RNR1	5'Flank	G1569A	< 5	0.28478	SARCOMA(< 5)	NA	1
1570	MT-RNR1	5'Flank	G1570A	< 5	0.683806	BREAST(< 5),COLORECTAL(< 5)	1	1
1572	MT-RNR1	5'Flank	A1572G	< 5	0.101064	RENAL(< 5)	NA	NA
1573	MT-RNR1	5'Flank	A1573G	< 5	0.455139	COLORECTAL(< 5)	NA	NA
1574	MT-RNR1	5'Flank	G1574A	9	0.272189	BLADDER(< 5),COLORECTAL(< 5),ENDOMETRIAL_CARCINOMA(< 5),ORAL_OROPHARYNGEAL(< 5)	2	3
1575	MT-RNR1	5'Flank	T1575C	< 5	0.885287	COLORECTAL(< 5),RENAL(< 5)	NA	1
1576	MT-RNR1	5'Flank	G1576A	< 5	0.513066	BREAST(< 5),COLORECTAL(< 5)	NA	NA
1577	MT-RNR1	5'Flank	T1577C	< 5	0.135427	LUNG(< 5)	1	NA
1578	MT-RNR1	5'Flank	A1578G	< 5	0.442684	PROSTATE(< 5),SARCOMA(< 5)	1	NA
1579	MT-RNR1	5'Flank	C1579T	< 5	0.171481	LUNG(< 5)	NA	NA
1580	MT-RNR1	5'Flank	T1580C	< 5	0.0957564	BREAST(< 5)	1	NA
1581	MT-RNR1	5'Flank	G1581A	< 5	0.156117	ENDOMETRIAL_CARCINOMA(< 5)	1	NA
1582	MT-RNR1	5'Flank	G1582A	< 5	0.619749	BREAST(< 5)	NA	NA
1582	MT-RNR1	5'Flank	G1582T	< 5	0.0633189	LUNG(< 5)	NA	NA
1586	MT-RNR1	5'Flank	G1586A	9	0.369262	BREAST(< 5),COLORECTAL(< 5),LUNG(< 5)	3	2
1586	MT-RNR1	5'Flank	G1586C	< 5	0.328498	LUNG(< 5)	NA	NA
1587	MT-RNR1	5'Flank	T1587C	< 5	0.509249	HEPATOPANCREATOBILIARY(< 5)	NA	1
1588	MT-RNR1	5'Flank	G1588C	< 5	0.155035	SARCOMA(< 5)	NA	NA
1592	MT-RNR1	5'Flank	T1592C	< 5	0.406546	COLORECTAL(< 5),HEPATOPANCREATOBILIARY(< 5),LUNG(< 5),OVARIAN(< 5)	1	1
1593	MT-RNR1	5'Flank	T1593C	< 5	0.467337	COLORECTAL(< 5),RENAL(< 5)	3	NA
1594	MT-RNR1	5'Flank	G1594A	< 5	0.683772	COLORECTAL(< 5)	1	NA
1595	MT-RNR1	5'Flank	G1595A	9	0.487683	BLADDER(< 5),BREAST(< 5),COLORECTAL(< 5),LUNG(< 5),ORAL_OROPHARYNGEAL(< 5)	2	1
1598	MT-RNR1	5'Flank	G1598A	12	0.436773	BLADDER(< 5),BREAST(< 5),COLORECTAL(< 5),ENDOMETRIAL_CARCINOMA(< 5),HEPATOPANCREATOBILIARY(< 5),OVARIAN(< 5),SARCOMA(< 5),UPPER_GASTROINTESTINAL(< 5)	5	4
1604	MT-TV	5'Flank	G1604A	< 5	0.402346	BREAST(< 5),ENDOMETRIAL_CARCINOMA(< 5),HAEMONC(< 5)	3	6
1606	MT-TV	5'Flank	G1606A	7	0.328638	COLORECTAL(< 5),HAEMONC(< 5),LUNG(< 5),TESTICULAR_GERM_CELL_TUMOURS(< 5),UPPER_GASTROINTESTINAL(< 5)	6	4
1606	MT-TV	5'Flank	G1606C	< 5	0.7333	COLORECTAL(< 5),LUNG(< 5)	NA	1
1608	MT-TV	5'Flank	G1608A	< 5	0.339689	PROSTATE(< 5)	NA	NA
1609	MT-TV	5'Flank	T1609C	< 5	0.516316	COLORECTAL(< 5)	NA	NA
1611	MT-TV	5'Flank	G1611A	20	0.475278	BLADDER(< 5),BREAST(< 5),CHILDHOOD(< 5),COLORECTAL(7),ENDOMETRIAL_CARCINOMA(< 5),HAEMONC(< 5),HEPATOPANCREATOBILIARY(< 5),LUNG(< 5),ORAL_OROPHARYNGEAL(< 5),OVARIAN(< 5)	3	1
1611	MT-TV	5'Flank	G1611C	< 5	0.497605	COLORECTAL(< 5),LUNG(< 5)	NA	NA
1612	MT-TV	5'Flank	C1612T	< 5	0.535261	BLADDER(< 5)	NA	NA
1613	MT-TV	5'Flank	T1613C	< 5	0.268702	COLORECTAL(< 5),OVARIAN(< 5)	NA	1
1614	MT-TV	5'Flank	T1614C	< 5	0.411249	COLORECTAL(< 5),OVARIAN(< 5),UPPER_GASTROINTESTINAL(< 5)	1	1
1623	MT-TV	5'Flank	G1623A	11	0.442651	BREAST(< 5),COLORECTAL(7),HEPATOPANCREATOBILIARY(< 5),LUNG(< 5)	5	2
1624	MT-TV	5'Flank	C1624T	< 5	0.670266	LUNG(< 5)	NA	NA
1630	MT-TV	5'Flank	A1630G	< 5	0.749817	BREAST(< 5)	NA	NA
1632	MT-TV	5'Flank	T1632C	< 5	0.706514	COLORECTAL(< 5),ENDOMETRIAL_CARCINOMA(< 5),OVARIAN(< 5),PROSTATE(< 5)	NA	1
1637	MT-TV	5'Flank	C1637T	< 5	0.50574	ENDOMETRIAL_CARCINOMA(< 5)	NA	NA
1638	MT-TV	5'Flank	T1638C	< 5	0.275796	COLORECTAL(< 5),UPPER_GASTROINTESTINAL(< 5)	1	NA
1639	MT-TV	5'Flank	T1639C	< 5	0.312027	BREAST(< 5),LUNG(< 5)	1	NA
1641	MT-TV	5'Flank	G1641A	12	0.371359	COLORECTAL(7),ENDOMETRIAL_CARCINOMA(< 5),LUNG(< 5),SARCOMA(< 5)	4	2
1642	MT-TV	5'Flank	G1642A	16	0.539551	BREAST(5),COLORECTAL(< 5),ENDOMETRIAL_CARCINOMA(< 5),HEPATOPANCREATOBILIARY(< 5),LUNG(< 5)	4	3
1642	MT-TV	5'Flank	G1642C	< 5	0.119847	BREAST(< 5),COLORECTAL(< 5)	NA	NA
1644	MT-TV	5'Flank	G1644A	8	0.410893	BLADDER(< 5),BREAST(< 5),COLORECTAL(< 5),LUNG(< 5),SARCOMA(< 5)	NA	NA
1645	MT-TV	5'Flank	A1645G	< 5	0.307968	LUNG(< 5),SARCOMA(< 5)	NA	NA
1647	MT-TV	5'Flank	T1647C	< 5	0.733077	COLORECTAL(< 5),ENDOMETRIAL_CARCINOMA(< 5)	NA	NA
1648	MT-TV	5'Flank	T1648C	< 5	0.137976	BLADDER(< 5),PROSTATE(< 5)	NA	NA
1658	MT-TV	5'Flank	T1658C	< 5	0.532477	UPPER_GASTROINTESTINAL(< 5)	NA	NA
1659	MT-TV	5'Flank	T1659C	5	0.537841	ADULT_GLIOMA(< 5),BREAST(< 5),COLORECTAL(< 5),ENDOMETRIAL_CARCINOMA(< 5)	1	NA
1660	MT-TV	5'Flank	G1660A	< 5	0.415295	BREAST(< 5),RENAL(< 5)	6	NA
1661	MT-TV	5'Flank	A1661G	< 5	0.159797	BREAST(< 5),ORAL_OROPHARYNGEAL(< 5),OVARIAN(< 5)	NA	2
1666	MT-TV	5'Flank	T1666C	< 5	0.410301	BREAST(< 5),COLORECTAL(< 5)	NA	NA
1668	MT-TV	5'Flank	T1668C	7	0.373959	BLADDER(< 5),BREAST(< 5),COLORECTAL(< 5),ENDOMETRIAL_CARCINOMA(< 5),OVARIAN(< 5)	1	NA
1669	MT-TV	5'Flank	G1669A	12	0.477589	BREAST(< 5),COLORECTAL(< 5),LUNG(< 5),PROSTATE(< 5),TESTICULAR_GERM_CELL_TUMOURS(< 5)	7	2
1671	MT-RNR2	5'Flank	G1671A	< 5	0.245277	BREAST(< 5)	2	NA
1681	MT-RNR2	5'Flank	G1681A	8	0.48247	BREAST(< 5),COLORECTAL(< 5),LUNG(< 5),RENAL(< 5)	NA	NA
1683	MT-RNR2	5'Flank	C1683T	< 5	0.780152	COLORECTAL(< 5),HEPATOPANCREATOBILIARY(< 5)	NA	NA
1684	MT-RNR2	5'Flank	C1684T	< 5	0.645919	SINONASAL(< 5)	1	NA
1685	MT-RNR2	5'Flank	C1685T	< 5	0.248849	COLORECTAL(< 5),SARCOMA(< 5)	NA	NA
1686	MT-RNR2	5'Flank	A1686G	< 5	0.304399	BREAST(< 5)	NA	NA
1688	MT-RNR2	5'Flank	A1688G	< 5	0.906325	OVARIAN(< 5)	1	NA
1691	MT-RNR2	5'Flank	C1691T	< 5	0.0598926	SARCOMA(< 5)	1	NA
1692	MT-RNR2	5'Flank	A1692G	< 5	0.496739	ORAL_OROPHARYNGEAL(< 5)	NA	NA
1694	MT-RNR2	5'Flank	T1694C	< 5	0.348319	COLORECTAL(< 5),ENDOMETRIAL_CARCINOMA(< 5),RENAL(< 5)	3	NA
1696	MT-RNR2	5'Flank	C1696T	< 5	0.0874385	OVARIAN(< 5)	NA	NA
1700	MT-RNR2	5'Flank	T1700C	< 5	0.334119	BLADDER(< 5),OVARIAN(< 5),RENAL(< 5),SARCOMA(< 5)	NA	NA
1701	MT-RNR2	5'Flank	T1701C	< 5	0.740378	BLADDER(< 5)	NA	NA
1704	MT-RNR2	5'Flank	T1704C	< 5	0.50341	COLORECTAL(< 5),ENDOMETRIAL_CARCINOMA(< 5)	NA	NA
1707	MT-RNR2	5'Flank	C1707T	< 5	0.134505	LUNG(< 5)	NA	NA
1709	MT-RNR2	5'Flank	G1709A	< 5	0.402695	COLORECTAL(< 5),ENDOMETRIAL_CARCINOMA(< 5),RENAL(< 5)	NA	1
1710	MT-RNR2	5'Flank	A1710C	< 5	0.362371	BLADDER(< 5)	NA	NA
1710	MT-RNR2	5'Flank	A1710G	< 5	0.846564	LUNG(< 5)	NA	NA
1715	MT-RNR2	5'Flank	C1715T	< 5	0.090451	LUNG(< 5)	NA	NA
1716	MT-RNR2	5'Flank	T1716C	< 5	0.0756086	PROSTATE(< 5)	NA	NA
1719	MT-RNR2	5'Flank	G1719A	8	0.354333	COLORECTAL(5),HAEMONC(< 5),LUNG(< 5),ORAL_OROPHARYNGEAL(< 5)	1	NA
1719	MT-RNR2	5'Flank	G1719C	< 5	0.442334	SARCOMA(< 5)	NA	NA
1726	MT-RNR2	5'Flank	C1726T	< 5	0.834429	ENDOMETRIAL_CARCINOMA(< 5)	NA	NA
1728	MT-RNR2	5'Flank	T1728C	< 5	0.449218	BREAST(< 5),ORAL_OROPHARYNGEAL(< 5),SARCOMA(< 5)	NA	NA
1729	MT-RNR2	5'Flank	T1729C	< 5	0.56359	BLADDER(< 5),RENAL(< 5)	1	NA
1730	MT-RNR2	5'Flank	T1730C	5	0.363475	BREAST(< 5),COLORECTAL(< 5),OVARIAN(< 5)	NA	NA
1736	MT-RNR2	5'Flank	A1736G	< 5	0.13786	BREAST(< 5)	NA	1
1738	MT-RNR2	5'Flank	T1738C	5	0.164523	BREAST(< 5),COLORECTAL(< 5),SARCOMA(< 5)	NA	NA
1742	MT-RNR2	5'Flank	G1742A	< 5	0.359885	HAEMONC(< 5),PROSTATE(< 5),RENAL(< 5)	3	NA
1743	MT-RNR2	5'Flank	T1743C	< 5	0.31447	ADULT_GLIOMA(< 5),LUNG(< 5)	2	1
1745	MT-RNR2	5'Flank	T1745C	< 5	0.211514	COLORECTAL(< 5),PROSTATE(< 5),RENAL(< 5)	1	NA
1747	MT-RNR2	5'Flank	G1747A	6	0.241307	BREAST(< 5),CHILDHOOD(< 5),ENDOMETRIAL_CARCINOMA(< 5),PROSTATE(< 5)	1	3
1748	MT-RNR2	5'Flank	G1748A	< 5	0.312653	BLADDER(< 5),BREAST(< 5),LUNG(< 5)	1	1
1748	MT-RNR2	5'Flank	G1748C	< 5	0.130647	BREAST(< 5)	NA	NA
1750	MT-RNR2	5'Flank	G1750A	6	0.437785	BREAST(< 5),COLORECTAL(< 5),ENDOCRINE(< 5),ENDOMETRIAL_CARCINOMA(< 5)	1	NA
1750	MT-RNR2	5'Flank	G1750C	< 5	0.416694	COLORECTAL(< 5)	NA	NA
1751	MT-RNR2	5'Flank	A1751G	< 5	0.518067	LUNG(< 5)	NA	NA
1752	MT-RNR2	5'Flank	T1752C	5	0.578232	BLADDER(< 5),BREAST(< 5),COLORECTAL(< 5),RENAL(< 5)	NA	1
1752	MT-RNR2	5'Flank	T1752G	< 5	0.161652	LUNG(< 5)	NA	NA
1754	MT-RNR2	5'Flank	G1754A	< 5	0.354626	BREAST(< 5)	1	NA
1759	MT-RNR2	5'Flank	T1759C	< 5	0.0920953	BREAST(< 5),COLORECTAL(< 5)	NA	NA
1760	MT-RNR2	5'Flank	G1760A	< 5	0.331689	BREAST(< 5),OVARIAN(< 5)	NA	1
1763	MT-RNR2	5'Flank	A1763G	< 5	0.720621	BREAST(< 5),OVARIAN(< 5)	1	NA
1766	MT-RNR2	5'Flank	T1766C	< 5	0.361216	BREAST(< 5),OVARIAN(< 5)	2	NA
1767	MT-RNR2	5'Flank	G1767A	9	0.305663	BREAST(< 5),COLORECTAL(< 5),LUNG(< 5),RENAL(< 5),UPPER_GASTROINTESTINAL(< 5)	2	1
1767	MT-RNR2	5'Flank	G1767C	< 5	0.0571075	RENAL(< 5)	NA	1
1768	MT-RNR2	5'Flank	G1768A	< 5	0.477568	BREAST(< 5),ENDOMETRIAL_CARCINOMA(< 5),LUNG(< 5),RENAL(< 5)	NA	NA
1768	MT-RNR2	5'Flank	G1768C	< 5	0.30261	LUNG(< 5)	1	NA
1770	MT-RNR2	5'Flank	G1770A	5	0.243228	BREAST(< 5),COLORECTAL(< 5),ENDOMETRIAL_CARCINOMA(< 5),RENAL(< 5)	8	1
1774	MT-RNR2	5'Flank	T1774C	< 5	0.424769	ENDOMETRIAL_CARCINOMA(< 5)	NA	NA
1776	MT-RNR2	5'Flank	G1776A	5	0.25376	BLADDER(< 5),BREAST(< 5),LUNG(< 5)	1	1
1777	MT-RNR2	5'Flank	A1777G	< 5	0.117331	BREAST(< 5)	NA	NA
1778	MT-RNR2	5'Flank	T1778C	< 5	0.398097	BREAST(< 5),COLORECTAL(< 5),OVARIAN(< 5)	NA	NA
1780	MT-RNR2	5'Flank	T1780C	5	0.175626	BREAST(< 5),COLORECTAL(< 5),LUNG(< 5),PROSTATE(< 5)	NA	2
1782	MT-RNR2	5'Flank	G1782A	9	0.356746	BLADDER(< 5),BREAST(< 5),COLORECTAL(< 5),HAEMONC(< 5),LUNG(< 5),ORAL_OROPHARYNGEAL(< 5),PROSTATE(< 5)	4	NA
1782	MT-RNR2	5'Flank	G1782C	< 5	0.112677	LUNG(< 5)	NA	NA
1783	MT-RNR2	5'Flank	T1783C	< 5	0.123148	BREAST(< 5),HAEMONC(< 5)	1	NA
1784	MT-RNR2	5'Flank	A1784G	< 5	0.925991	BREAST(< 5),ENDOMETRIAL_CARCINOMA(< 5)	NA	NA
1787	MT-RNR2	5'Flank	G1787A	14	0.395595	ADULT_GLIOMA(< 5),BLADDER(< 5),BREAST(< 5),COLORECTAL(5),ENDOMETRIAL_CARCINOMA(< 5),HAEMONC(< 5),PROSTATE(< 5),SARCOMA(< 5)	2	NA
1787	MT-RNR2	5'Flank	G1787C	< 5	0.271568	LUNG(< 5)	NA	NA
1789	MT-RNR2	5'Flank	A1789G	< 5	0.384931	HEPATOPANCREATOBILIARY(< 5)	NA	NA
1791	MT-RNR2	5'Flank	G1791A	< 5	0.239626	OVARIAN(< 5)	NA	1
1792	MT-RNR2	5'Flank	G1792A	8	0.248251	BREAST(< 5),COLORECTAL(< 5),LUNG(< 5),SARCOMA(< 5)	3	1
1793	MT-RNR2	5'Flank	G1793A	< 5	0.366245	ADULT_GLIOMA(< 5),OVARIAN(< 5)	2	NA
1794	MT-RNR2	5'Flank	A1794G	< 5	0.0900873	HEPATOPANCREATOBILIARY(< 5)	NA	NA
1795	MT-RNR2	5'Flank	A1795G	< 5	0.051259	SARCOMA(< 5)	NA	NA
1797	MT-RNR2	5'Flank	G1797A	< 5	0.3629	COLORECTAL(< 5),LUNG(< 5),OVARIAN(< 5),UPPER_GASTROINTESTINAL(< 5)	1	NA
1800	MT-RNR2	5'Flank	G1800A	< 5	0.069103	COLORECTAL(< 5)	NA	NA
1800	MT-RNR2	5'Flank	G1800C	< 5	0.584888	COLORECTAL(< 5)	NA	NA
1806	MT-RNR2	5'Flank	T1806C	< 5	0.140541	BREAST(< 5)	1	NA
1809	MT-RNR2	5'Flank	T1809C	< 5	0.20321	PROSTATE(< 5)	NA	NA
1811	MT-RNR2	5'Flank	A1811G	< 5	0.116169	ENDOMETRIAL_CARCINOMA(< 5)	NA	2
1813	MT-RNR2	5'Flank	C1813T	< 5	0.478044	LUNG(< 5)	NA	NA
1816	MT-RNR2	5'Flank	G1816A	11	0.308476	COLORECTAL(< 5),ENDOMETRIAL_CARCINOMA(< 5),HAEMONC(< 5),LUNG(< 5),ORAL_OROPHARYNGEAL(< 5),RENAL(< 5),SARCOMA(< 5),UPPER_GASTROINTESTINAL(< 5)	1	2
1819	MT-RNR2	5'Flank	T1819C	< 5	0.0530922	OVARIAN(< 5)	NA	NA
1822	MT-RNR2	5'Flank	T1822C	< 5	0.0659812	HAEMONC(< 5),OVARIAN(< 5)	1	NA
1824	MT-RNR2	5'Flank	T1824C	< 5	0.380044	ENDOMETRIAL_CARCINOMA(< 5),LUNG(< 5)	NA	1
1826	MT-RNR2	5'Flank	G1826A	< 5	0.654083	ENDOMETRIAL_CARCINOMA(< 5)	NA	NA
1829	MT-RNR2	5'Flank	A1829G	< 5	0.0513711	SARCOMA(< 5)	NA	NA
1830	MT-RNR2	5'Flank	G1830A	< 5	0.485415	BLADDER(< 5),COLORECTAL(< 5),RENAL(< 5)	NA	NA
1836	MT-RNR2	5'Flank	A1836G	< 5	0.761044	RENAL(< 5)	2	NA
1837	MT-RNR2	5'Flank	C1837T	< 5	0.351781	HAEMONC(< 5),LUNG(< 5)	NA	NA
1841	MT-RNR2	5'Flank	T1841C	7	0.208582	ADULT_GLIOMA(< 5),HAEMONC(< 5),LUNG(< 5),RENAL(< 5),SARCOMA(< 5)	1	NA
1843	MT-RNR2	5'Flank	T1843C	< 5	0.7933	COLORECTAL(< 5),ENDOMETRIAL_CARCINOMA(< 5)	NA	1
1844	MT-RNR2	5'Flank	A1844G	< 5	0.171374	ADULT_GLIOMA(< 5),BLADDER(< 5)	NA	NA
1845	MT-RNR2	5'Flank	C1845T	< 5	0.0733616	LUNG(< 5)	NA	NA
1846	MT-RNR2	5'Flank	C1846T	< 5	0.157786	BREAST(< 5)	NA	NA
1847	MT-RNR2	5'Flank	T1847C	< 5	0.2908	BLADDER(< 5),ENDOMETRIAL_CARCINOMA(< 5)	1	NA
1850	MT-RNR2	5'Flank	T1850C	< 5	0.218732	BREAST(< 5),RENAL(< 5)	4	1
1857	MT-RNR2	5'Flank	T1857C	5	0.535827	BREAST(< 5),LUNG(< 5),PROSTATE(< 5),UPPER_GASTROINTESTINAL(< 5)	1	NA
1858	MT-RNR2	5'Flank	G1858A	5	0.470885	BREAST(< 5),HAEMONC(< 5),LUNG(< 5),SARCOMA(< 5)	3	1
1860	MT-RNR2	5'Flank	A1860G	< 5	0.0703288	HAEMONC(< 5)	NA	NA
1862	MT-RNR2	5'Flank	T1862C	< 5	0.224633	BREAST(< 5),HAEMONC(< 5),LUNG(< 5)	NA	NA
1864	MT-RNR2	5'Flank	A1864G	< 5	0.493338	COLORECTAL(< 5)	NA	NA
1876	MT-RNR2	5'Flank	T1876C	< 5	0.360196	BREAST(< 5),SARCOMA(< 5)	NA	1
1877	MT-RNR2	5'Flank	T1877C	< 5	0.25041	LUNG(< 5)	NA	NA
1879	MT-RNR2	5'Flank	G1879A	< 5	0.971589	ENDOMETRIAL_CARCINOMA(< 5)	1	NA
1880	MT-RNR2	5'Flank	C1880T	< 5	0.0663345	LUNG(< 5)	NA	NA
1881	MT-RNR2	5'Flank	A1881G	< 5	0.494466	ENDOMETRIAL_CARCINOMA(< 5)	NA	NA
1882	MT-RNR2	5'Flank	A1882G	< 5	0.806369	OVARIAN(< 5)	NA	NA
1883	MT-RNR2	5'Flank	G1883A	< 5	0.818622	BREAST(< 5),COLORECTAL(< 5)	NA	NA
1884	MT-RNR2	5'Flank	G1884A	10	0.365743	BLADDER(< 5),BREAST(< 5),COLORECTAL(< 5),LUNG(< 5),SARCOMA(< 5)	NA	3
1886	MT-RNR2	5'Flank	G1886A	< 5	0.465523	COLORECTAL(< 5),ENDOMETRIAL_CARCINOMA(< 5),LUNG(< 5)	NA	NA
1887	MT-RNR2	5'Flank	A1887G	< 5	0.352988	BLADDER(< 5),SARCOMA(< 5)	1	NA
1888	MT-RNR2	5'Flank	G1888A	12	0.314436	BLADDER(< 5),BREAST(< 5),COLORECTAL(< 5),ENDOCRINE(< 5),ENDOMETRIAL_CARCINOMA(< 5),LUNG(< 5),MALIGNANT_MELANOMA(< 5),SINONASAL(< 5)	6	3
1888	MT-RNR2	5'Flank	G1888C	< 5	0.241989	LUNG(< 5)	NA	NA
1894	MT-RNR2	5'Flank	G1894A	< 5	0.480859	COLORECTAL(< 5),HEPATOPANCREATOBILIARY(< 5),UPPER_GASTROINTESTINAL(< 5)	2	NA
1896	MT-RNR2	5'Flank	T1896C	< 5	0.874726	LUNG(< 5)	NA	NA
1899	MT-RNR2	5'Flank	G1899A	< 5	0.25611	BREAST(< 5),COLORECTAL(< 5)	NA	NA
1900	MT-RNR2	5'Flank	A1900G	< 5	0.356177	ORAL_OROPHARYNGEAL(< 5),SARCOMA(< 5)	NA	NA
1906	MT-RNR2	5'Flank	G1906A	12	0.374585	BLADDER(< 5),BREAST(< 5),COLORECTAL(5),HAEMONC(< 5),LUNG(< 5),RENAL(< 5)	2	NA
1913	MT-RNR2	5'Flank	G1913A	6	0.416902	COLORECTAL(5),PROSTATE(< 5)	2	1
1915	MT-RNR2	5'Flank	C1915T	< 5	0.293512	ENDOMETRIAL_CARCINOMA(< 5)	NA	NA
1918	MT-RNR2	5'Flank	G1918A	5	0.396535	BLADDER(< 5),BREAST(< 5),COLORECTAL(< 5),OVARIAN(< 5)	2	NA
1919	MT-RNR2	5'Flank	C1919T	< 5	0.265283	PROSTATE(< 5)	NA	NA
1924	MT-RNR2	5'Flank	T1924C	< 5	0.591402	BREAST(< 5),ENDOMETRIAL_CARCINOMA(< 5),LUNG(< 5)	NA	NA
1927	MT-RNR2	5'Flank	G1927A	< 5	0.343678	COLORECTAL(< 5)	NA	2
1929	MT-RNR2	5'Flank	A1929G	< 5	0.28529	RENAL(< 5)	NA	NA
1932	MT-RNR2	5'Flank	G1932A	< 5	0.481428	BREAST(< 5),ENDOMETRIAL_CARCINOMA(< 5),LUNG(< 5)	NA	NA
1932	MT-RNR2	5'Flank	G1932C	< 5	0.0565076	COLORECTAL(< 5)	NA	NA
1934	MT-RNR2	5'Flank	T1934C	< 5	0.59244	BREAST(< 5)	NA	NA
1939	MT-RNR2	5'Flank	G1939A	< 5	0.912731	ENDOMETRIAL_CARCINOMA(< 5)	2	NA
1941	MT-RNR2	5'Flank	G1941A	< 5	0.517684	ENDOMETRIAL_CARCINOMA(< 5),LUNG(< 5)	2	NA
1941	MT-RNR2	5'Flank	G1941C	< 5	0.0551015	BREAST(< 5)	NA	NA
1944	MT-RNR2	5'Flank	C1944T	< 5	0.068192	LUNG(< 5)	NA	NA
1945	MT-RNR2	5'Flank	A1945G	5	0.465791	BLADDER(< 5),BREAST(< 5),ENDOMETRIAL_CARCINOMA(< 5),HAEMONC(< 5),LUNG(< 5)	NA	NA
1946	MT-RNR2	5'Flank	C1946T	< 5	0.0831642	RENAL(< 5)	NA	NA
1949	MT-RNR2	5'Flank	G1949A	< 5	0.380567	BLADDER(< 5),BREAST(< 5),ENDOMETRIAL_CARCINOMA(< 5)	1	NA
1949	MT-RNR2	5'Flank	G1949C	< 5	0.612723	COLORECTAL(< 5),LUNG(< 5),RENAL(< 5)	NA	NA
1950	MT-RNR2	5'Flank	T1950C	< 5	0.703709	BLADDER(< 5),SARCOMA(< 5),UPPER_GASTROINTESTINAL(< 5)	NA	NA
1952	MT-RNR2	5'Flank	T1952C	< 5	0.160513	COLORECTAL(< 5),LUNG(< 5)	NA	NA
1954	MT-RNR2	5'Flank	T1954C	< 5	0.247216	BREAST(< 5),ENDOMETRIAL_CARCINOMA(< 5)	1	NA
1955	MT-RNR2	5'Flank	G1955A	5	0.347642	BREAST(< 5),HEPATOPANCREATOBILIARY(< 5),RENAL(< 5),UPPER_GASTROINTESTINAL(< 5)	2	3
1956	MT-RNR2	5'Flank	T1956C	< 5	0.686529	BREAST(< 5),ORAL_OROPHARYNGEAL(< 5)	NA	NA
1958	MT-RNR2	5'Flank	G1958A	12	0.323861	BREAST(< 5),COLORECTAL(5),ENDOMETRIAL_CARCINOMA(< 5),LUNG(< 5),RENAL(< 5),SARCOMA(< 5)	4	NA
1958	MT-RNR2	5'Flank	G1958C	< 5	0.0894814	PROSTATE(< 5)	NA	NA
1958	MT-RNR2	5'Flank	G1958T	< 5	0.192522	COLORECTAL(< 5)	NA	NA
1966	MT-RNR2	5'Flank	G1966A	8	0.492007	ADULT_GLIOMA(< 5),BREAST(< 5),COLORECTAL(< 5),HAEMONC(< 5),RENAL(< 5)	8	1
1967	MT-RNR2	5'Flank	T1967C	< 5	0.882045	COLORECTAL(< 5)	2	NA
1968	MT-RNR2	5'Flank	G1968A	13	0.425647	BREAST(< 5),COLORECTAL(6),HAEMONC(< 5),HEPATOPANCREATOBILIARY(< 5),LUNG(< 5),ORAL_OROPHARYNGEAL(< 5),OVARIAN(< 5),RENAL(< 5)	NA	2
1969	MT-RNR2	5'Flank	G1969A	7	0.394936	BREAST(< 5),COLORECTAL(< 5),PROSTATE(< 5),RENAL(< 5)	5	2
1970	MT-RNR2	5'Flank	G1970A	5	0.330402	COLORECTAL(< 5),HEPATOPANCREATOBILIARY(< 5),LUNG(< 5),OVARIAN(< 5)	1	NA
1973	MT-RNR2	5'Flank	G1973A	9	0.401717	BREAST(< 5),COLORECTAL(5),LUNG(< 5),PROSTATE(< 5)	6	2
1974	MT-RNR2	5'Flank	A1974G	< 5	0.31583	HAEMONC(< 5)	NA	NA
1977	MT-RNR2	5'Flank	T1977C	< 5	0.537611	COLORECTAL(< 5),LUNG(< 5)	NA	NA
1979	MT-RNR2	5'Flank	T1979C	< 5	0.0667282	SARCOMA(< 5)	NA	1
1981	MT-RNR2	5'Flank	G1981A	< 5	0.315404	BLADDER(< 5),BREAST(< 5),HAEMONC(< 5),LUNG(< 5)	NA	NA
1982	MT-RNR2	5'Flank	G1982A	6	0.163216	ADULT_GLIOMA(< 5),COLORECTAL(< 5),HEPATOPANCREATOBILIARY(< 5),LUNG(< 5),PROSTATE(< 5)	4	NA
1982	MT-RNR2	5'Flank	G1982C	< 5	0.112534	BREAST(< 5)	NA	NA
1983	MT-RNR2	5'Flank	T1983C	< 5	0.522198	BLADDER(< 5),BREAST(< 5),UPPER_GASTROINTESTINAL(< 5)	2	NA
1985	MT-RNR2	5'Flank	G1985A	< 5	0.198547	COLORECTAL(< 5),LUNG(< 5)	2	NA
1987	MT-RNR2	5'Flank	G1987A	6	0.485384	COLORECTAL(5),RENAL(< 5)	NA	1
1988	MT-RNR2	5'Flank	G1988A	10	0.246557	BLADDER(< 5),BREAST(< 5),COLORECTAL(< 5),LUNG(< 5),PROSTATE(< 5),RENAL(< 5),UPPER_GASTROINTESTINAL(< 5)	NA	1
1990	MT-RNR2	5'Flank	G1990A	5	0.182104	BREAST(< 5),COLORECTAL(< 5),HAEMONC(< 5),UPPER_GASTROINTESTINAL(< 5)	3	1
1995	MT-RNR2	5'Flank	A1995G	< 5	0.360209	BREAST(< 5)	NA	NA
1998	MT-RNR2	5'Flank	T1998C	< 5	0.370677	ORAL_OROPHARYNGEAL(< 5),RENAL(< 5)	2	NA
1999	MT-RNR2	5'Flank	A1999G	< 5	0.559479	LUNG(< 5),OVARIAN(< 5),SARCOMA(< 5)	2	NA
2002	MT-RNR2	5'Flank	G2002A	< 5	0.341411	BLADDER(< 5),COLORECTAL(< 5),RENAL(< 5)	2	NA
2003	MT-RNR2	5'Flank	A2003G	< 5	0.0698887	BLADDER(< 5),RENAL(< 5)	NA	1
2004	MT-RNR2	5'Flank	G2004A	6	0.282947	BREAST(< 5),COLORECTAL(< 5),ENDOMETRIAL_CARCINOMA(< 5),SARCOMA(< 5)	3	1
2007	MT-RNR2	5'Flank	T2007C	< 5	0.502065	ENDOMETRIAL_CARCINOMA(< 5),HAEMONC(< 5)	NA	NA
2008	MT-RNR2	5'Flank	G2008A	6	0.456103	BREAST(< 5),HAEMONC(< 5),RENAL(< 5)	1	1
2009	MT-RNR2	5'Flank	G2009A	10	0.334668	BLADDER(< 5),COLORECTAL(< 5),ENDOMETRIAL_CARCINOMA(< 5),LUNG(< 5),PROSTATE(< 5),RENAL(< 5)	1	2
2010	MT-RNR2	5'Flank	T2010C	< 5	0.398316	BLADDER(< 5),BREAST(< 5),PROSTATE(< 5)	NA	NA
2011	MT-RNR2	5'Flank	G2011A	< 5	0.470474	COLORECTAL(< 5),HEPATOPANCREATOBILIARY(< 5)	1	4
2013	MT-RNR2	5'Flank	T2013C	< 5	0.595881	RENAL(< 5)	NA	NA
2015	MT-RNR2	5'Flank	G2015A	5	0.63341	BREAST(< 5),COLORECTAL(< 5),LUNG(< 5),RENAL(< 5),UPPER_GASTROINTESTINAL(< 5)	4	NA
2017	MT-RNR2	5'Flank	T2017C	< 5	0.209753	LUNG(< 5)	NA	NA
2018	MT-RNR2	5'Flank	G2018A	< 5	0.0723033	BREAST(< 5)	NA	1
2019	MT-RNR2	5'Flank	G2019A	5	0.196152	COLORECTAL(< 5),LUNG(< 5),OVARIAN(< 5),PROSTATE(< 5)	NA	NA
2020	MT-RNR2	5'Flank	T2020C	< 5	0.243125	BLADDER(< 5),SARCOMA(< 5)	NA	NA
2021	MT-RNR2	5'Flank	T2021C	< 5	0.557073	BLADDER(< 5),COLORECTAL(< 5)	NA	NA
2022	MT-RNR2	5'Flank	G2022A	< 5	0.533001	BREAST(< 5),ORAL_OROPHARYNGEAL(< 5),RENAL(< 5)	4	1
2023	MT-RNR2	5'Flank	T2023C	< 5	0.215252	ENDOMETRIAL_CARCINOMA(< 5)	NA	NA
2030	MT-RNR2	5'Flank	T2030C	< 5	0.422875	ENDOMETRIAL_CARCINOMA(< 5),RENAL(< 5)	NA	NA
2032	MT-RNR2	5'Flank	G2032A	10	0.310002	BREAST(< 5),COLORECTAL(< 5),HAEMONC(< 5),ORAL_OROPHARYNGEAL(< 5),RENAL(< 5),SARCOMA(< 5)	2	2
2032	MT-RNR2	5'Flank	G2032C	< 5	0.147265	HEPATOPANCREATOBILIARY(< 5)	NA	NA
2035	MT-RNR2	5'Flank	T2035C	< 5	0.10018	HEPATOPANCREATOBILIARY(< 5)	NA	NA
2040	MT-RNR2	5'Flank	G2040A	< 5	0.475817	BLADDER(< 5),COLORECTAL(< 5),ENDOMETRIAL_CARCINOMA(< 5)	NA	NA
2040	MT-RNR2	5'Flank	G2040C	< 5	0.718669	COLORECTAL(< 5)	NA	NA
2041	MT-RNR2	5'Flank	T2041C	< 5	0.363659	BREAST(< 5),ENDOMETRIAL_CARCINOMA(< 5)	1	NA
2043	MT-RNR2	5'Flank	C2043T	< 5	0.0599977	LUNG(< 5)	NA	NA
2047	MT-RNR2	5'Flank	T2047C	< 5	0.0654697	BLADDER(< 5)	1	NA
2053	MT-RNR2	5'Flank	T2053C	< 5	0.148	LUNG(< 5)	1	NA
2054	MT-RNR2	5'Flank	T2054C	< 5	0.36636	BLADDER(< 5),BREAST(< 5),TESTICULAR_GERM_CELL_TUMOURS(< 5)	NA	NA
2055	MT-RNR2	5'Flank	T2055C	< 5	0.241401	COLORECTAL(< 5),LUNG(< 5)	1	NA
2056	MT-RNR2	5'Flank	G2056A	< 5	0.0852333	BLADDER(< 5),COLORECTAL(< 5)	1	1
2057	MT-RNR2	5'Flank	C2057T	< 5	0.0550083	RENAL(< 5)	NA	NA
2062	MT-RNR2	5'Flank	A2062T	< 5	0.366336	BREAST(< 5)	NA	NA
2063	MT-RNR2	5'Flank	G2063A	< 5	0.290333	BREAST(< 5),LUNG(< 5)	NA	NA
2069	MT-RNR2	5'Flank	T2069C	< 5	0.481337	COLORECTAL(< 5),LUNG(< 5)	NA	NA
2071	MT-RNR2	5'Flank	T2071C	< 5	0.641823	BREAST(< 5),ENDOMETRIAL_CARCINOMA(< 5)	NA	NA
2074	MT-RNR2	5'Flank	A2074G	< 5	0.10424	ENDOMETRIAL_CARCINOMA(< 5)	NA	NA
2075	MT-RNR2	5'Flank	T2075C	< 5	0.560788	BLADDER(< 5),LUNG(< 5),RENAL(< 5),UPPER_GASTROINTESTINAL(< 5)	1	NA
2080	MT-RNR2	5'Flank	T2080C	< 5	0.59156	HAEMONC(< 5),LUNG(< 5)	2	1
2082	MT-RNR2	5'Flank	G2082A	< 5	0.395162	COLORECTAL(< 5)	3	1
2083	MT-RNR2	5'Flank	T2083C	< 5	0.0871898	BLADDER(< 5)	NA	NA
2086	MT-RNR2	5'Flank	A2086G	< 5	0.0741725	HAEMONC(< 5)	2	NA
2087	MT-RNR2	5'Flank	T2087C	< 5	0.390335	BREAST(< 5),LUNG(< 5),OVARIAN(< 5)	NA	1
2088	MT-RNR2	5'Flank	T2088C	< 5	0.63995	BREAST(< 5)	2	NA
2089	MT-RNR2	5'Flank	T2089C	< 5	0.456818	LUNG(< 5)	NA	NA
2093	MT-RNR2	5'Flank	T2093C	< 5	0.114443	BREAST(< 5)	NA	NA
2094	MT-RNR2	5'Flank	G2094A	< 5	0.0554795	RENAL(< 5)	NA	NA
2096	MT-RNR2	5'Flank	T2096C	< 5	0.0790806	HEPATOPANCREATOBILIARY(< 5)	NA	NA
2098	MT-RNR2	5'Flank	G2098A	6	0.573574	BLADDER(< 5),COLORECTAL(< 5),LUNG(< 5),RENAL(< 5)	4	NA
2098	MT-RNR2	5'Flank	G2098C	< 5	0.402573	ENDOMETRIAL_CARCINOMA(< 5)	NA	NA
2099	MT-RNR2	5'Flank	T2099C	< 5	0.0740812	ADULT_GLIOMA(< 5),RENAL(< 5)	1	NA
2101	MT-RNR2	5'Flank	C2101T	< 5	0.843576	RENAL(< 5)	NA	NA
2105	MT-RNR2	5'Flank	G2105A	< 5	0.425471	BREAST(< 5),COLORECTAL(< 5),LUNG(< 5)	NA	NA
2107	MT-RNR2	5'Flank	G2107A	< 5	0.241011	COLORECTAL(< 5),OVARIAN(< 5),SARCOMA(< 5)	1	NA
2108	MT-RNR2	5'Flank	G2108A	< 5	0.184065	BREAST(< 5),COLORECTAL(< 5)	1	2
2110	MT-RNR2	5'Flank	A2110G	< 5	0.0693338	HAEMONC(< 5)	NA	NA
2113	MT-RNR2	5'Flank	G2113A	< 5	0.904839	COLORECTAL(< 5)	1	2
2115	MT-RNR2	5'Flank	T2115C	< 5	0.309751	BREAST(< 5),COLORECTAL(< 5),RENAL(< 5),SARCOMA(< 5)	NA	NA
2116	MT-RNR2	5'Flank	C2116A	< 5	0.123534	COLORECTAL(< 5),OVARIAN(< 5)	1	NA
2117	MT-RNR2	5'Flank	T2117C	< 5	0.847186	BREAST(< 5),OVARIAN(< 5)	NA	NA
2118	MT-RNR2	5'Flank	T2118C	< 5	0.262465	BLADDER(< 5),BREAST(< 5)	2	1
2120	MT-RNR2	5'Flank	G2120A	< 5	0.272368	COLORECTAL(< 5),LUNG(< 5)	NA	NA
2122	MT-RNR2	5'Flank	A2122G	< 5	0.268869	RENAL(< 5)	NA	NA
2124	MT-RNR2	5'Flank	A2124G	< 5	0.0756889	OVARIAN(< 5)	NA	NA
2126	MT-RNR2	5'Flank	T2126C	< 5	0.207763	ORAL_OROPHARYNGEAL(< 5)	NA	NA
2128	MT-RNR2	5'Flank	G2128A	< 5	0.0784534	ENDOMETRIAL_CARCINOMA(< 5),SARCOMA(< 5)	NA	3
2129	MT-RNR2	5'Flank	G2129A	5	0.371346	BREAST(< 5),HEPATOPANCREATOBILIARY(< 5),LUNG(< 5),OVARIAN(< 5),RENAL(< 5)	1	NA
2129	MT-RNR2	5'Flank	G2129C	< 5	0.341965	ENDOMETRIAL_CARCINOMA(< 5)	NA	NA
2130	MT-RNR2	5'Flank	A2130C	< 5	0.250007	OVARIAN(< 5)	NA	NA
2131	MT-RNR2	5'Flank	A2131G	< 5	0.0969752	OVARIAN(< 5)	NA	NA
2135	MT-RNR2	5'Flank	A2135C	< 5	0.636249	BREAST(< 5)	3	NA
2138	MT-RNR2	5'Flank	T2138C	< 5	0.450808	COLORECTAL(< 5),LUNG(< 5)	NA	NA
2139	MT-RNR2	5'Flank	T2139A	< 5	0.263261	PROSTATE(< 5)	NA	NA
2140	MT-RNR2	5'Flank	G2140A	< 5	0.143901	LUNG(< 5),SARCOMA(< 5)	NA	1
2141	MT-RNR2	5'Flank	T2141C	< 5	0.0999068	COLORECTAL(< 5)	NA	1
2141	MT-RNR2	5'Flank	T2141G	< 5	0.14399	RENAL(< 5)	NA	NA
2143	MT-RNR2	5'Flank	G2143A	8	0.202892	BREAST(< 5),COLORECTAL(< 5),LUNG(< 5),RENAL(< 5)	2	NA
2145	MT-RNR2	5'Flank	G2145A	5	0.443154	BREAST(< 5),COLORECTAL(< 5),ENDOMETRIAL_CARCINOMA(< 5),RENAL(< 5)	3	NA
2147	MT-RNR2	5'Flank	G2147A	< 5	0.489824	COLORECTAL(< 5),HAEMONC(< 5)	NA	1
2148	MT-RNR2	5'Flank	A2148G	< 5	0.635009	COLORECTAL(< 5),OVARIAN(< 5)	NA	NA
2149	MT-RNR2	5'Flank	G2149A	7	0.200022	COLORECTAL(< 5),HEPATOPANCREATOBILIARY(< 5),LUNG(< 5),OVARIAN(< 5),PROSTATE(< 5)	1	1
2149	MT-RNR2	5'Flank	G2149C	< 5	0.137369	ORAL_OROPHARYNGEAL(< 5)	NA	NA
2157	MT-RNR2	5'Flank	T2157C	< 5	0.0856616	BREAST(< 5)	1	NA
2158	MT-RNR2	5'Flank	T2158C	< 5	0.641526	COLORECTAL(< 5),RENAL(< 5)	NA	2
2163	MT-RNR2	5'Flank	A2163C	< 5	0.395502	LUNG(< 5)	NA	NA
2163	MT-RNR2	5'Flank	A2163G	< 5	0.058635	SARCOMA(< 5)	NA	NA
2168	MT-RNR2	5'Flank	T2168C	< 5	0.0560695	HAEMONC(< 5)	2	NA
2170	MT-RNR2	5'Flank	G2170A	< 5	0.713749	BREAST(< 5),OVARIAN(< 5)	NA	NA
2171	MT-RNR2	5'Flank	T2171C	< 5	0.403266	BLADDER(< 5),BREAST(< 5),LUNG(< 5)	NA	NA
2173	MT-RNR2	5'Flank	G2173A	8	0.46115	BREAST(< 5),COLORECTAL(< 5),LUNG(< 5),OVARIAN(< 5)	3	1
2174	MT-RNR2	5'Flank	G2174A	15	0.337238	BREAST(5),COLORECTAL(6),ENDOMETRIAL_CARCINOMA(< 5),LUNG(< 5),SARCOMA(< 5)	2	2
2177	MT-RNR2	5'Flank	T2177C	< 5	0.438407	BREAST(< 5),HAEMONC(< 5)	NA	NA
2182	MT-RNR2	5'Flank	G2182A	< 5	0.363341	BREAST(< 5),ENDOMETRIAL_CARCINOMA(< 5),LUNG(< 5),SARCOMA(< 5)	1	NA
2183	MT-RNR2	5'Flank	C2183T	< 5	0.255937	BREAST(< 5)	NA	NA
2185	MT-RNR2	5'Flank	G2185A	8	0.334582	BLADDER(< 5),BREAST(< 5),COLORECTAL(< 5),HAEMONC(< 5),LUNG(< 5),PROSTATE(< 5)	6	1
2186	MT-RNR2	5'Flank	C2186T	< 5	0.380082	COLORECTAL(< 5),RENAL(< 5)	NA	NA
2187	MT-RNR2	5'Flank	C2187A	< 5	0.225471	COLORECTAL(< 5)	NA	NA
2187	MT-RNR2	5'Flank	C2187T	< 5	0.584129	COLORECTAL(< 5)	NA	NA
2188	MT-RNR2	5'Flank	A2188G	< 5	0.853003	ENDOMETRIAL_CARCINOMA(< 5)	NA	NA
2194	MT-RNR2	5'Flank	T2194C	< 5	0.950628	UPPER_GASTROINTESTINAL(< 5)	NA	NA
2196	MT-RNR2	5'Flank	A2196G	< 5	0.288327	LUNG(< 5)	NA	NA
2201	MT-RNR2	5'Flank	G2201A	8	0.189549	BREAST(< 5),COLORECTAL(< 5),LUNG(< 5),OVARIAN(< 5)	2	1
2203	MT-RNR2	5'Flank	G2203A	5	0.376883	BREAST(< 5),COLORECTAL(< 5),ENDOMETRIAL_CARCINOMA(< 5),ORAL_OROPHARYNGEAL(< 5),RENAL(< 5)	2	1
2204	MT-RNR2	5'Flank	T2204C	< 5	0.819054	BREAST(< 5)	NA	1
2208	MT-RNR2	5'Flank	A2208G	< 5	0.546315	PROSTATE(< 5)	NA	NA
2209	MT-RNR2	5'Flank	G2209A	< 5	0.828034	COLORECTAL(< 5)	1	NA
2210	MT-RNR2	5'Flank	C2210T	< 5	0.325083	COLORECTAL(< 5),LUNG(< 5)	NA	NA
2211	MT-RNR2	5'Flank	T2211C	< 5	0.079769	COLORECTAL(< 5)	NA	NA
2217	MT-RNR2	5'Flank	C2217T	< 5	0.13112	RENAL(< 5)	NA	NA
2222	MT-RNR2	5'Flank	T2222C	< 5	0.339386	BREAST(< 5),COLORECTAL(< 5),HAEMONC(< 5),SARCOMA(< 5)	NA	NA
2223	MT-RNR2	5'Flank	A2223G	< 5	0.181737	ENDOMETRIAL_CARCINOMA(< 5)	NA	NA
2224	MT-RNR2	5'Flank	C2224T	< 5	0.157029	SARCOMA(< 5)	NA	NA
2226	MT-RNR2	5'Flank	T2226C	< 5	0.853357	BREAST(< 5)	NA	NA
2232	MT-RNR2	5'Flank	A2232G	< 5	0.0854731	COLORECTAL(< 5)	NA	NA
2233	MT-RNR2	5'Flank	T2233C	5	0.376988	ADULT_GLIOMA(< 5),BREAST(< 5),LUNG(< 5),RENAL(< 5),SARCOMA(< 5)	7	2
2238	MT-RNR2	5'Flank	A2238G	< 5	0.0615495	UPPER_GASTROINTESTINAL(< 5)	NA	NA
2244	MT-RNR2	5'Flank	T2244C	< 5	0.844165	SARCOMA(< 5)	1	1
2247	MT-RNR2	5'Flank	C2247A	< 5	0.0537539	COLORECTAL(< 5)	NA	NA
2248	MT-RNR2	5'Flank	T2248C	< 5	0.377691	BREAST(< 5),OVARIAN(< 5)	1	NA
2249	MT-RNR2	5'Flank	G2249A	< 5	0.222456	BREAST(< 5),COLORECTAL(< 5)	NA	NA
2253	MT-RNR2	5'Flank	T2253C	< 5	0.138994	BREAST(< 5),ENDOMETRIAL_CARCINOMA(< 5),PROSTATE(< 5),SARCOMA(< 5)	1	1
2256	MT-RNR2	5'Flank	T2256C	< 5	0.179647	BREAST(< 5)	1	3
2258	MT-RNR2	5'Flank	A2258C	< 5	0.0982803	LUNG(< 5)	NA	1
2258	MT-RNR2	5'Flank	A2258G	< 5	0.0867153	ADULT_GLIOMA(< 5),COLORECTAL(< 5)	NA	NA
2266	MT-RNR2	5'Flank	T2266C	< 5	0.468621	BREAST(< 5),ENDOMETRIAL_CARCINOMA(< 5)	NA	NA
2267	MT-RNR2	5'Flank	T2267C	< 5	0.84062	RENAL(< 5)	NA	NA
2268	MT-RNR2	5'Flank	G2268A	< 5	0.308359	BREAST(< 5),RENAL(< 5)	NA	NA
2269	MT-RNR2	5'Flank	G2269A	15	0.355509	BREAST(< 5),COLORECTAL(5),ENDOMETRIAL_CARCINOMA(< 5),HAEMONC(< 5),LUNG(< 5),OVARIAN(< 5),RENAL(< 5)	6	2
2270	MT-RNR2	5'Flank	A2270G	< 5	0.6933	COLORECTAL(< 5)	NA	NA
2272	MT-RNR2	5'Flank	C2272T	< 5	0.0933013	LUNG(< 5)	NA	NA
2274	MT-RNR2	5'Flank	A2274G	< 5	0.696697	UPPER_GASTROINTESTINAL(< 5)	NA	NA
2275	MT-RNR2	5'Flank	T2275C	7	0.177298	BLADDER(< 5),COLORECTAL(< 5),LUNG(< 5),OVARIAN(< 5),RENAL(< 5)	3	1
2280	MT-RNR2	5'Flank	C2280T	< 5	0.792606	BREAST(< 5)	NA	NA
2287	MT-RNR2	5'Flank	T2287C	< 5	0.823604	BREAST(< 5)	NA	NA
2289	MT-RNR2	5'Flank	G2289A	< 5	0.651488	BREAST(< 5)	2	1
2300	MT-RNR2	5'Flank	G2300A	16	0.488572	BREAST(< 5),COLORECTAL(< 5),ENDOMETRIAL_CARCINOMA(< 5),LUNG(< 5),OVARIAN(< 5),PROSTATE(< 5),RENAL(< 5),SARCOMA(< 5)	11	5
2300	MT-RNR2	5'Flank	G2300C	< 5	0.722546	OVARIAN(< 5)	NA	NA
2301	MT-RNR2	5'Flank	T2301C	< 5	0.187662	BLADDER(< 5),BREAST(< 5),HAEMONC(< 5),OVARIAN(< 5)	1	2
2302	MT-RNR2	5'Flank	T2302C	< 5	0.20318	BREAST(< 5)	NA	NA
2304	MT-RNR2	5'Flank	G2304A	< 5	0.636922	PROSTATE(< 5),SARCOMA(< 5)	NA	1
2305	MT-RNR2	5'Flank	T2305C	< 5	0.0582337	RENAL(< 5)	1	NA
2305	MT-RNR2	5'Flank	T2305G	< 5	0.434679	ADULT_GLIOMA(< 5)	NA	NA
2306	MT-RNR2	5'Flank	A2306G	< 5	0.463296	COLORECTAL(< 5)	NA	NA
2310	MT-RNR2	5'Flank	G2310A	6	0.347301	COLORECTAL(< 5),SARCOMA(< 5)	3	NA
2322	MT-RNR2	5'Flank	C2322T	< 5	0.419866	LUNG(< 5)	1	NA
2326	MT-RNR2	5'Flank	C2326A	< 5	0.16098	BREAST(< 5)	NA	NA
2327	MT-RNR2	5'Flank	T2327C	< 5	0.866223	LUNG(< 5)	NA	1
2329	MT-RNR2	5'Flank	C2329T	< 5	0.0854298	RENAL(< 5)	NA	NA
2330	MT-RNR2	5'Flank	T2330C	< 5	0.490005	BREAST(< 5),ENDOMETRIAL_CARCINOMA(< 5)	1	NA
2333	MT-RNR2	5'Flank	G2333A	20	0.457529	BLADDER(< 5),BREAST(7),COLORECTAL(6),ENDOMETRIAL_CARCINOMA(< 5),LUNG(< 5),PROSTATE(< 5),SARCOMA(< 5)	11	4
2333	MT-RNR2	5'Flank	G2333C	< 5	0.110459	PROSTATE(< 5)	NA	NA
2334	MT-RNR2	5'Flank	C2334T	< 5	0.123684	LUNG(< 5)	NA	NA
2339	MT-RNR2	5'Flank	G2339A	7	0.385866	BLADDER(< 5),BREAST(< 5),COLORECTAL(< 5),TESTICULAR_GERM_CELL_TUMOURS(< 5)	6	2
2339	MT-RNR2	5'Flank	G2339C	< 5	0.348878	BLADDER(< 5),ENDOMETRIAL_CARCINOMA(< 5),LUNG(< 5)	1	NA
2342	MT-RNR2	5'Flank	T2342C	< 5	0.174771	BREAST(< 5)	NA	NA
2343	MT-RNR2	5'Flank	G2343A	6	0.285557	BREAST(< 5),ENDOMETRIAL_CARCINOMA(< 5),LUNG(< 5),OVARIAN(< 5),RENAL(< 5)	1	1
2343	MT-RNR2	5'Flank	G2343C	< 5	0.579284	LUNG(< 5),MALIGNANT_MELANOMA(< 5)	NA	NA
2345	MT-RNR2	5'Flank	G2345A	5	0.27274	BREAST(< 5),COLORECTAL(< 5),LUNG(< 5),RENAL(< 5)	NA	3
2345	MT-RNR2	5'Flank	G2345C	< 5	0.158104	BREAST(< 5),LUNG(< 5)	NA	NA
2346	MT-RNR2	5'Flank	T2346C	< 5	0.172098	BLADDER(< 5)	1	NA
2349	MT-RNR2	5'Flank	G2349A	< 5	0.345139	BLADDER(< 5),COLORECTAL(< 5)	1	1
2351	MT-RNR2	5'Flank	T2351C	< 5	0.372692	BREAST(< 5)	NA	1
2352	MT-RNR2	5'Flank	T2352C	< 5	0.0907443	BREAST(< 5)	NA	NA
2353	MT-RNR2	5'Flank	A2353T	< 5	0.068761	BREAST(< 5)	NA	NA
2361	MT-RNR2	5'Flank	G2361A	< 5	0.314947	COLORECTAL(< 5),ENDOMETRIAL_CARCINOMA(< 5),LUNG(< 5)	1	NA
2364	MT-RNR2	5'Flank	C2364A	< 5	0.287785	BREAST(< 5)	NA	NA
2364	MT-RNR2	5'Flank	C2364T	< 5	0.941267	OVARIAN(< 5)	NA	NA
2365	MT-RNR2	5'Flank	T2365C	< 5	0.0744511	BREAST(< 5)	NA	NA
2366	MT-RNR2	5'Flank	G2366A	< 5	0.420343	BREAST(< 5)	4	1
2368	MT-RNR2	5'Flank	C2368T	< 5	0.182711	LUNG(< 5),PROSTATE(< 5)	NA	NA
2371	MT-RNR2	5'Flank	T2371C	5	0.19259	BREAST(< 5),LUNG(< 5),RENAL(< 5),UPPER_GASTROINTESTINAL(< 5)	NA	NA
2375	MT-RNR2	5'Flank	C2375T	< 5	0.0724025	ORAL_OROPHARYNGEAL(< 5)	NA	NA
2376	MT-RNR2	5'Flank	A2376C	< 5	0.477659	RENAL(< 5)	NA	NA
2377	MT-RNR2	5'Flank	G2377A	< 5	0.330067	BREAST(< 5),COLORECTAL(< 5),PROSTATE(< 5)	3	1
2383	MT-RNR2	5'Flank	T2383C	< 5	0.346346	HAEMONC(< 5),LUNG(< 5)	1	NA
2385	MT-RNR2	5'Flank	T2385C	< 5	0.0885766	ENDOMETRIAL_CARCINOMA(< 5)	1	NA
2387	MT-RNR2	5'Flank	T2387C	< 5	0.577664	BREAST(< 5),COLORECTAL(< 5)	NA	2
2389	MT-RNR2	5'Flank	C2389T	< 5	0.172729	BREAST(< 5)	NA	NA
2392	MT-RNR2	5'Flank	T2392C	< 5	0.504237	ENDOMETRIAL_CARCINOMA(< 5),OVARIAN(< 5)	2	1
2393	MT-RNR2	5'Flank	C2393T	< 5	0.200397	COLORECTAL(< 5)	NA	NA
2400	MT-RNR2	5'Flank	C2400A	< 5	0.157778	COLORECTAL(< 5)	1	1
2402	MT-RNR2	5'Flank	A2402T	< 5	0.105092	COLORECTAL(< 5)	NA	NA
2403	MT-RNR2	5'Flank	G2403A	< 5	0.18484	COLORECTAL(< 5),HEPATOPANCREATOBILIARY(< 5)	NA	1
2404	MT-RNR2	5'Flank	T2404C	< 5	0.38932	BREAST(< 5),ENDOMETRIAL_CARCINOMA(< 5),HAEMONC(< 5),SARCOMA(< 5)	1	1
2405	MT-RNR2	5'Flank	C2405A	< 5	0.791889	LUNG(< 5)	NA	NA
2405	MT-RNR2	5'Flank	C2405T	< 5	0.18909	BLADDER(< 5)	NA	NA
2407	MT-RNR2	5'Flank	T2407C	< 5	0.806022	BLADDER(< 5),BREAST(< 5),OVARIAN(< 5)	1	2
2408	MT-RNR2	5'Flank	T2408C	< 5	0.518321	BREAST(< 5),COLORECTAL(< 5)	3	2
2411	MT-RNR2	5'Flank	T2411C	< 5	0.294864	BREAST(< 5),COLORECTAL(< 5),OVARIAN(< 5)	1	NA
2412	MT-RNR2	5'Flank	A2412G	< 5	0.966105	OVARIAN(< 5)	NA	NA
2415	MT-RNR2	5'Flank	C2415T	< 5	0.479456	HAEMONC(< 5)	NA	NA
2416	MT-RNR2	5'Flank	T2416C	< 5	0.482119	ENDOMETRIAL_CARCINOMA(< 5),HAEMONC(< 5)	NA	1
2420	MT-RNR2	5'Flank	T2420C	< 5	0.398493	COLORECTAL(< 5)	NA	NA
2422	MT-RNR2	5'Flank	T2422C	< 5	0.329441	ENDOMETRIAL_CARCINOMA(< 5),SARCOMA(< 5)	NA	1
2423	MT-RNR2	5'Flank	C2423T	< 5	0.219108	BLADDER(< 5)	NA	NA
2424	MT-RNR2	5'Flank	A2424G	< 5	0.0808952	BREAST(< 5)	NA	NA
2430	MT-RNR2	5'Flank	A2430G	< 5	0.100544	HAEMONC(< 5)	NA	NA
2431	MT-RNR2	5'Flank	C2431T	< 5	0.361267	COLORECTAL(< 5)	NA	1
2435	MT-RNR2	5'Flank	G2435A	< 5	0.487465	BREAST(< 5),ENDOMETRIAL_CARCINOMA(< 5),OVARIAN(< 5),SARCOMA(< 5)	NA	NA
2436	MT-RNR2	5'Flank	G2436A	5	0.380184	BREAST(< 5),COLORECTAL(< 5),ENDOMETRIAL_CARCINOMA(< 5),LUNG(< 5)	3	3
2436	MT-RNR2	5'Flank	G2436C	< 5	0.798099	UPPER_GASTROINTESTINAL(< 5)	NA	NA
2437	MT-RNR2	5'Flank	C2437T	< 5	0.0606416	LUNG(< 5)	NA	NA
2440	MT-RNR2	5'Flank	G2440A	< 5	0.611358	BREAST(< 5)	2	NA
2442	MT-RNR2	5'Flank	T2442C	< 5	0.45621	BREAST(< 5),ENDOMETRIAL_CARCINOMA(< 5)	NA	NA
2443	MT-RNR2	5'Flank	C2443T	< 5	0.578699	CARCINOMA_OF_UNKNOWN_PRIMARY(< 5)	NA	NA
2445	MT-RNR2	5'Flank	T2445C	< 5	0.321814	BREAST(< 5),COLORECTAL(< 5)	NA	NA
2449	MT-RNR2	5'Flank	G2449A	8	0.325374	BREAST(< 5),COLORECTAL(< 5),ENDOMETRIAL_CARCINOMA(< 5),LUNG(< 5)	NA	2
2452	MT-RNR2	5'Flank	A2452G	< 5	0.0880481	NASOPHARYNGEAL(< 5)	NA	NA
2453	MT-RNR2	5'Flank	G2453A	< 5	0.0965681	BLADDER(< 5)	NA	NA
2454	MT-RNR2	5'Flank	G2454A	< 5	0.485308	BREAST(< 5),LUNG(< 5),PROSTATE(< 5)	2	NA
2455	MT-RNR2	5'Flank	T2455C	< 5	0.0962041	HEPATOPANCREATOBILIARY(< 5),ORAL_OROPHARYNGEAL(< 5)	NA	2
2456	MT-RNR2	5'Flank	T2456C	< 5	0.0748039	BREAST(< 5)	NA	NA
2470	MT-RNR2	5'Flank	G2470A	< 5	0.444775	BREAST(< 5),ENDOMETRIAL_CARCINOMA(< 5),OVARIAN(< 5)	2	1
2471	MT-RNR2	5'Flank	G2471A	< 5	0.457935	COLORECTAL(< 5),RENAL(< 5)	1	NA
2474	MT-RNR2	5'Flank	C2474A	< 5	0.112126	BREAST(< 5)	NA	NA
2474	MT-RNR2	5'Flank	C2474T	< 5	0.563515	RENAL(< 5)	NA	NA
2476	MT-RNR2	5'Flank	C2476A	< 5	0.094773	COLORECTAL(< 5)	NA	NA
2477	MT-RNR2	5'Flank	G2477A	< 5	0.427873	LUNG(< 5),RENAL(< 5)	1	NA
2478	MT-RNR2	5'Flank	G2478A	6	0.223076	HEPATOPANCREATOBILIARY(< 5),LUNG(< 5),OVARIAN(< 5),SARCOMA(< 5)	4	1
2480	MT-RNR2	5'Flank	A2480G	< 5	0.0751971	RENAL(< 5)	NA	NA
2481	MT-RNR2	5'Flank	A2481G	< 5	0.0918014	LUNG(< 5)	NA	NA
2483	MT-RNR2	5'Flank	T2483C	< 5	0.21377	BREAST(< 5),LUNG(< 5)	1	NA
2485	MT-RNR2	5'Flank	T2485C	< 5	0.128781	COLORECTAL(< 5)	NA	NA
2486	MT-RNR2	5'Flank	T2486C	< 5	0.492711	BREAST(< 5),OVARIAN(< 5)	NA	NA
2487	MT-RNR2	5'Flank	A2487G	< 5	0.459612	COLORECTAL(< 5),HAEMONC(< 5)	NA	1
2492	MT-RNR2	5'Flank	G2492A	27	0.392719	BLADDER(< 5),BREAST(< 5),COLORECTAL(< 5),ENDOMETRIAL_CARCINOMA(< 5),HAEMONC(< 5),HEPATOPANCREATOBILIARY(< 5),LUNG(< 5),OVARIAN(< 5),PROSTATE(< 5),RENAL(8),SARCOMA(< 5)	8	8
2492	MT-RNR2	5'Flank	G2492C	< 5	0.14652	BLADDER(< 5),COLORECTAL(< 5)	NA	NA
2496	MT-RNR2	5'Flank	G2496A	< 5	0.270408	BREAST(< 5)	NA	NA
2497	MT-RNR2	5'Flank	T2497C	< 5	0.376666	BREAST(< 5),COLORECTAL(< 5),HEPATOPANCREATOBILIARY(< 5)	1	3
2498	MT-RNR2	5'Flank	T2498C	< 5	0.0930419	BREAST(< 5),COLORECTAL(< 5)	1	NA
2499	MT-RNR2	5'Flank	T2499C	< 5	0.0948048	PROSTATE(< 5)	NA	1
2501	MT-RNR2	5'Flank	C2501A	< 5	0.21029	BREAST(< 5)	NA	NA
2510	MT-RNR2	5'Flank	T2510C	8	0.519221	BREAST(< 5),LUNG(< 5),ORAL_OROPHARYNGEAL(< 5),RENAL(< 5),SARCOMA(< 5)	1	NA
2513	MT-RNR2	5'Flank	C2513T	< 5	0.0895026	PROSTATE(< 5)	NA	NA
2515	MT-RNR2	5'Flank	T2515C	< 5	0.32458	BLADDER(< 5),PROSTATE(< 5),RENAL(< 5)	2	1
2517	MT-RNR2	5'Flank	T2517C	< 5	0.67897	ENDOMETRIAL_CARCINOMA(< 5),LUNG(< 5)	NA	NA
2519	MT-RNR2	5'Flank	G2519A	< 5	0.117709	ENDOMETRIAL_CARCINOMA(< 5),HAEMONC(< 5),LUNG(< 5)	2	1
2523	MT-RNR2	5'Flank	C2523T	< 5	0.16812	RENAL(< 5),UPPER_GASTROINTESTINAL(< 5)	1	NA
2528	MT-RNR2	5'Flank	G2528A	< 5	0.80234	BREAST(< 5)	1	NA
2531	MT-RNR2	5'Flank	T2531C	< 5	0.461034	PROSTATE(< 5),RENAL(< 5)	NA	1
2534	MT-RNR2	5'Flank	G2534A	10	0.268067	BREAST(< 5),COLORECTAL(< 5),OVARIAN(< 5),PROSTATE(< 5),RENAL(< 5),SARCOMA(< 5)	3	2
2536	MT-RNR2	5'Flank	G2536A	< 5	0.568501	HEPATOPANCREATOBILIARY(< 5),LUNG(< 5),OVARIAN(< 5)	1	NA
2537	MT-RNR2	5'Flank	G2537A	5	0.424507	COLORECTAL(< 5),LUNG(< 5),RENAL(< 5)	4	1
2542	MT-RNR2	5'Flank	G2542A	11	0.435173	ADULT_GLIOMA(< 5),BREAST(< 5),ENDOMETRIAL_CARCINOMA(< 5),HEPATOPANCREATOBILIARY(< 5),RENAL(< 5),SARCOMA(< 5)	3	1
2543	MT-RNR2	5'Flank	C2543T	< 5	0.859319	LUNG(< 5)	1	NA
2551	MT-RNR2	5'Flank	G2551A	6	0.319672	BREAST(< 5),COLORECTAL(< 5),ENDOMETRIAL_CARCINOMA(< 5),LUNG(< 5),PROSTATE(< 5)	2	2
2552	MT-RNR2	5'Flank	T2552C	< 5	0.247513	COLORECTAL(< 5)	2	NA
2553	MT-RNR2	5'Flank	G2553A	< 5	0.0946806	COLORECTAL(< 5),PROSTATE(< 5)	2	4
2555	MT-RNR2	5'Flank	C2555T	< 5	0.149938	BREAST(< 5)	NA	NA
2560	MT-RNR2	5'Flank	G2560A	< 5	0.23599	COLORECTAL(< 5),RENAL(< 5)	NA	NA
2561	MT-RNR2	5'Flank	T2561C	< 5	0.130703	BREAST(< 5),MALIGNANT_MELANOMA(< 5)	1	NA
2563	MT-RNR2	5'Flank	T2563C	< 5	0.405916	BLADDER(< 5)	NA	1
2567	MT-RNR2	5'Flank	G2567A	< 5	0.141066	BREAST(< 5),HAEMONC(< 5)	NA	NA
2568	MT-RNR2	5'Flank	G2568A	< 5	0.3226	PROSTATE(< 5)	NA	NA
2571	MT-RNR2	5'Flank	G2571A	23	0.26656	BLADDER(< 5),BREAST(< 5),COLORECTAL(7),LUNG(< 5),OVARIAN(< 5),PROSTATE(< 5),RENAL(< 5),SARCOMA(< 5)	4	1
2573	MT-RNR2	5'Flank	G2573A	18	0.387098	ADULT_GLIOMA(< 5),BLADDER(< 5),BREAST(< 5),COLORECTAL(< 5),ENDOMETRIAL_CARCINOMA(< 5),HAEMONC(< 5),LUNG(< 5),OVARIAN(< 5),RENAL(< 5),SARCOMA(< 5)	12	9
2574	MT-RNR2	5'Flank	G2574T	< 5	0.23146	BREAST(< 5),COLORECTAL(< 5),ORAL_OROPHARYNGEAL(< 5),RENAL(< 5)	2	2
2575	MT-RNR2	5'Flank	T2575C	< 5	0.677095	BREAST(< 5)	NA	NA
2579	MT-RNR2	5'Flank	C2579T	< 5	0.208146	COLORECTAL(< 5)	NA	NA
2580	MT-RNR2	5'Flank	T2580C	< 5	0.0569074	RENAL(< 5)	NA	NA
2581	MT-RNR2	5'Flank	A2581G	< 5	0.111287	COLORECTAL(< 5)	NA	NA
2584	MT-RNR2	5'Flank	C2584T	< 5	0.278048	UPPER_GASTROINTESTINAL(< 5)	NA	NA
2585	MT-RNR2	5'Flank	G2585A	5	0.705908	BREAST(< 5),HAEMONC(< 5),OVARIAN(< 5),SARCOMA(< 5)	2	2
2586	MT-RNR2	5'Flank	T2586C	< 5	0.320153	HEPATOPANCREATOBILIARY(< 5),PROSTATE(< 5)	NA	NA
2587	MT-RNR2	5'Flank	G2587A	< 5	0.152968	BREAST(< 5),ENDOMETRIAL_CARCINOMA(< 5)	2	NA
2588	MT-RNR2	5'Flank	C2588T	< 5	0.595543	COLORECTAL(< 5)	1	NA
2592	MT-RNR2	5'Flank	G2592A	< 5	0.241545	UPPER_GASTROINTESTINAL(< 5)	3	2
2593	MT-RNR2	5'Flank	G2593A	8	0.346142	BLADDER(< 5),BREAST(< 5),COLORECTAL(< 5),HAEMONC(< 5),OVARIAN(< 5),SARCOMA(< 5)	5	5
2594	MT-RNR2	5'Flank	T2594C	< 5	0.216885	BREAST(< 5),COLORECTAL(< 5),HAEMONC(< 5),RENAL(< 5)	1	1
2596	MT-RNR2	5'Flank	G2596A	< 5	0.470125	RENAL(< 5),SARCOMA(< 5)	2	2
2599	MT-RNR2	5'Flank	T2599C	< 5	0.702319	COLORECTAL(< 5)	NA	NA
2600	MT-RNR2	5'Flank	A2600T	< 5	0.145124	LUNG(< 5)	NA	NA
2601	MT-RNR2	5'Flank	A2601G	< 5	0.105695	LUNG(< 5)	NA	NA
2601	MT-RNR2	5'Flank	A2601T	< 5	0.28262	BREAST(< 5)	NA	NA
2603	MT-RNR2	5'Flank	C2603T	< 5	0.936155	ENDOMETRIAL_CARCINOMA(< 5)	NA	NA
2607	MT-RNR2	5'Flank	T2607C	< 5	0.510903	COLORECTAL(< 5),LUNG(< 5)	NA	1
2608	MT-RNR2	5'Flank	G2608A	< 5	0.464418	COLORECTAL(< 5),MALIGNANT_MELANOMA(< 5),OVARIAN(< 5)	2	2
2609	MT-RNR2	5'Flank	T2609C	< 5	0.428594	BLADDER(< 5),BREAST(< 5),HAEMONC(< 5)	1	NA
2610	MT-RNR2	5'Flank	T2610C	< 5	0.623447	BREAST(< 5)	NA	NA
2613	MT-RNR2	5'Flank	T2613C	< 5	0.31297	COLORECTAL(< 5)	NA	NA
2614	MT-RNR2	5'Flank	T2614C	< 5	0.18096	BREAST(< 5),SARCOMA(< 5)	NA	NA
2617	MT-RNR2	5'Flank	A2617T	< 5	0.0819495	BREAST(< 5)	1	1
2618	MT-RNR2	5'Flank	T2618C	< 5	0.215579	ENDOMETRIAL_CARCINOMA(< 5),HAEMONC(< 5),ORAL_OROPHARYNGEAL(< 5),SARCOMA(< 5)	1	1
2620	MT-RNR2	5'Flank	G2620A	5	0.315768	BREAST(< 5),ENDOMETRIAL_CARCINOMA(< 5),HAEMONC(< 5),SARCOMA(< 5)	4	1
2621	MT-RNR2	5'Flank	G2621A	8	0.397892	BLADDER(< 5),BREAST(< 5),COLORECTAL(< 5),HEPATOPANCREATOBILIARY(< 5),RENAL(< 5)	2	4
2622	MT-RNR2	5'Flank	G2622A	< 5	0.463193	BLADDER(< 5),COLORECTAL(< 5),HAEMONC(< 5),LUNG(< 5)	1	3
2622	MT-RNR2	5'Flank	G2622T	< 5	0.223112	BREAST(< 5),HAEMONC(< 5)	NA	NA
2623	MT-RNR2	5'Flank	A2623G	16	0.375559	ADULT_GLIOMA(< 5),BLADDER(< 5),BREAST(< 5),COLORECTAL(< 5),ENDOMETRIAL_CARCINOMA(< 5),HAEMONC(< 5),HEPATOPANCREATOBILIARY(< 5),ORAL_OROPHARYNGEAL(< 5),SARCOMA(< 5)	3	3
2623	MT-RNR2	5'Flank	A2623T	< 5	0.642147	RENAL(< 5)	NA	1
2624	MT-RNR2	5'Flank	C2624A	< 5	0.106463	BREAST(< 5)	NA	NA
2626	MT-RNR2	5'Flank	T2626C	< 5	0.114548	ENDOMETRIAL_CARCINOMA(< 5)	1	NA
2627	MT-RNR2	5'Flank	G2627A	10	0.272633	ADULT_GLIOMA(< 5),BREAST(5),COLORECTAL(< 5),ENDOMETRIAL_CARCINOMA(< 5),RENAL(< 5)	3	3
2627	MT-RNR2	5'Flank	G2627C	< 5	0.0754282	COLORECTAL(< 5)	NA	NA
2628	MT-RNR2	5'Flank	T2628C	< 5	0.092729	COLORECTAL(< 5),ENDOMETRIAL_CARCINOMA(< 5)	NA	NA
2630	MT-RNR2	5'Flank	T2630C	< 5	0.328648	BLADDER(< 5)	NA	NA
2631	MT-RNR2	5'Flank	G2631A	< 5	0.371179	BREAST(< 5),COLORECTAL(< 5)	NA	1
2633	MT-RNR2	5'Flank	A2633T	< 5	0.890389	COLORECTAL(< 5)	NA	NA
2634	MT-RNR2	5'Flank	T2634C	< 5	0.105955	BLADDER(< 5),ENDOMETRIAL_CARCINOMA(< 5),PROSTATE(< 5)	1	NA
2635	MT-RNR2	5'Flank	G2635A	7	0.306121	BLADDER(< 5),BREAST(< 5),CARCINOMA_OF_UNKNOWN_PRIMARY(< 5),COLORECTAL(< 5),RENAL(< 5)	NA	1
2636	MT-RNR2	5'Flank	G2636A	9	0.27411	BREAST(< 5),COLORECTAL(< 5),OVARIAN(< 5),PROSTATE(< 5)	3	3
2636	MT-RNR2	5'Flank	G2636C	< 5	0.152216	LUNG(< 5)	NA	NA
2638	MT-RNR2	5'Flank	T2638C	< 5	0.902597	ENDOMETRIAL_CARCINOMA(< 5)	NA	NA
2639	MT-RNR2	5'Flank	C2639T	< 5	0.4	LUNG(< 5)	NA	NA
2643	MT-RNR2	5'Flank	G2643A	9	0.375161	BLADDER(< 5),BREAST(< 5),COLORECTAL(< 5),ENDOMETRIAL_CARCINOMA(< 5),HAEMONC(< 5),ORAL_OROPHARYNGEAL(< 5),OVARIAN(< 5),RENAL(< 5)	4	2
2645	MT-RNR2	5'Flank	G2645A	6	0.339028	COLORECTAL(< 5),ENDOMETRIAL_CARCINOMA(< 5),PROSTATE(< 5),RENAL(< 5)	1	NA
2646	MT-RNR2	5'Flank	G2646A	6	0.445564	BLADDER(< 5),BREAST(< 5),ENDOMETRIAL_CARCINOMA(< 5),LUNG(< 5)	2	2
2647	MT-RNR2	5'Flank	G2647A	7	0.405157	ADULT_GLIOMA(< 5),COLORECTAL(< 5),ENDOMETRIAL_CARCINOMA(< 5),HAEMONC(< 5),SARCOMA(< 5)	1	2
2648	MT-RNR2	5'Flank	T2648C	< 5	0.59843	BLADDER(< 5),COLORECTAL(< 5)	1	3
2652	MT-RNR2	5'Flank	G2652A	< 5	0.472999	COLORECTAL(< 5),HAEMONC(< 5),RENAL(< 5)	2	2
2652	MT-RNR2	5'Flank	G2652C	< 5	0.0724099	UPPER_GASTROINTESTINAL(< 5)	NA	NA
2654	MT-RNR2	5'Flank	T2654C	< 5	0.305185	SARCOMA(< 5)	NA	NA
2655	MT-RNR2	5'Flank	G2655A	5	0.328842	BLADDER(< 5),BREAST(< 5),ENDOMETRIAL_CARCINOMA(< 5),LUNG(< 5)	NA	NA
2656	MT-RNR2	5'Flank	T2656C	< 5	0.534461	ADULT_GLIOMA(< 5),BREAST(< 5),LUNG(< 5),SARCOMA(< 5)	NA	1
2658	MT-RNR2	5'Flank	T2658C	< 5	0.0801973	RENAL(< 5)	1	1
2659	MT-RNR2	5'Flank	C2659T	< 5	0.391002	BREAST(< 5)	NA	NA
2660	MT-RNR2	5'Flank	T2660C	< 5	0.437123	BREAST(< 5)	NA	NA
2661	MT-RNR2	5'Flank	T2661C	< 5	0.455103	COLORECTAL(< 5)	NA	NA
2666	MT-RNR2	5'Flank	T2666C	< 5	0.338514	BREAST(< 5)	NA	NA
2667	MT-RNR2	5'Flank	T2667C	< 5	0.449313	BREAST(< 5)	1	2
2673	MT-RNR2	5'Flank	G2673A	6	0.405376	BREAST(< 5),COLORECTAL(< 5),ENDOMETRIAL_CARCINOMA(< 5),LUNG(< 5)	3	2
2675	MT-RNR2	5'Flank	G2675A	< 5	0.926074	OVARIAN(< 5)	1	NA
2680	MT-RNR2	5'Flank	T2680C	6	0.527897	BREAST(< 5),COLORECTAL(< 5),OVARIAN(< 5),RENAL(< 5)	2	NA
2681	MT-RNR2	5'Flank	G2681A	< 5	0.1823	HAEMONC(< 5),OVARIAN(< 5),RENAL(< 5)	1	2
2682	MT-RNR2	5'Flank	A2682G	< 5	0.137842	BREAST(< 5),HAEMONC(< 5)	1	NA
2685	MT-RNR2	5'Flank	T2685C	< 5	0.0536876	HAEMONC(< 5)	NA	NA
2688	MT-RNR2	5'Flank	C2688T	< 5	0.0596715	BREAST(< 5)	NA	NA
2690	MT-RNR2	5'Flank	G2690A	13	0.366276	BREAST(< 5),COLORECTAL(< 5),LUNG(< 5),RENAL(< 5),SARCOMA(< 5)	6	4
2692	MT-RNR2	5'Flank	G2692A	< 5	0.251938	BREAST(< 5),COLORECTAL(< 5)	NA	1
2695	MT-RNR2	5'Flank	G2695A	< 5	0.318996	BREAST(< 5),COLORECTAL(< 5),HEPATOPANCREATOBILIARY(< 5),OVARIAN(< 5)	3	NA
2697	MT-RNR2	5'Flank	G2697A	13	0.255623	BLADDER(< 5),BREAST(< 5),COLORECTAL(< 5),ENDOMETRIAL_CARCINOMA(< 5),HEPATOPANCREATOBILIARY(< 5),LUNG(< 5),RENAL(< 5),SARCOMA(< 5)	7	2
2698	MT-RNR2	5'Flank	G2698A	6	0.317819	BREAST(< 5),COLORECTAL(< 5),RENAL(< 5),SARCOMA(< 5)	3	1
2700	MT-RNR2	5'Flank	G2700A	8	0.450715	COLORECTAL(< 5),HEPATOPANCREATOBILIARY(< 5),RENAL(< 5)	2	2
2701	MT-RNR2	5'Flank	G2701A	7	0.410819	BREAST(< 5),ENDOMETRIAL_CARCINOMA(< 5),HAEMONC(< 5),LUNG(< 5),SARCOMA(< 5),UPPER_GASTROINTESTINAL(< 5)	1	4
2702	MT-RNR2	5'Flank	G2702A	51	0.391505	BLADDER(< 5),BREAST(14),COLORECTAL(11),ENDOMETRIAL_CARCINOMA(< 5),HAEMONC(< 5),LUNG(8),ORAL_OROPHARYNGEAL(< 5),OVARIAN(< 5),PROSTATE(< 5),SARCOMA(< 5)	14	9
2706	MT-RNR2	5'Flank	A2706G	< 5	0.0847933	SARCOMA(< 5)	1	2
2712	MT-RNR2	5'Flank	G2712A	5	0.471336	BREAST(< 5),COLORECTAL(< 5),LUNG(< 5)	1	NA
2713	MT-RNR2	5'Flank	C2713T	< 5	0.452785	LUNG(< 5),ORAL_OROPHARYNGEAL(< 5)	NA	NA
2716	MT-RNR2	5'Flank	G2716A	< 5	0.658456	BREAST(< 5)	1	NA
2718	MT-RNR2	5'Flank	C2718T	< 5	0.902141	RENAL(< 5)	1	NA
2719	MT-RNR2	5'Flank	G2719A	7	0.380013	ADULT_GLIOMA(< 5),BLADDER(< 5),BREAST(< 5),OVARIAN(< 5),UPPER_GASTROINTESTINAL(< 5)	1	1
2721	MT-RNR2	5'Flank	G2721A	5	0.145115	BLADDER(< 5),COLORECTAL(< 5),HAEMONC(< 5),LUNG(< 5),PROSTATE(< 5)	5	1
2722	MT-RNR2	5'Flank	A2722G	< 5	0.0753826	BREAST(< 5)	NA	NA
2723	MT-RNR2	5'Flank	A2723G	< 5	0.265072	PROSTATE(< 5)	NA	NA
2724	MT-RNR2	5'Flank	G2724A	< 5	0.143116	BREAST(< 5),LUNG(< 5)	NA	NA
2725	MT-RNR2	5'Flank	A2725C	< 5	0.0934557	LUNG(< 5)	NA	NA
2726	MT-RNR2	5'Flank	C2726T	< 5	0.0505738	RENAL(< 5)	NA	NA
2729	MT-RNR2	5'Flank	T2729C	< 5	0.823669	LUNG(< 5)	NA	NA
2730	MT-RNR2	5'Flank	A2730G	< 5	0.483114	BREAST(< 5),HAEMONC(< 5),OVARIAN(< 5)	NA	NA
2732	MT-RNR2	5'Flank	G2732A	< 5	0.391945	BLADDER(< 5),COLORECTAL(< 5)	1	NA
2733	MT-RNR2	5'Flank	G2733A	< 5	0.747679	COLORECTAL(< 5)	1	2
2735	MT-RNR2	5'Flank	G2735A	8	0.2663	BREAST(< 5),COLORECTAL(< 5),HEPATOPANCREATOBILIARY(< 5),LUNG(< 5),OVARIAN(< 5),SARCOMA(< 5)	1	NA
2737	MT-RNR2	5'Flank	T2737C	< 5	0.46624	COLORECTAL(< 5),LUNG(< 5),UPPER_GASTROINTESTINAL(< 5)	NA	NA
2738	MT-RNR2	5'Flank	T2738C	< 5	0.143226	BREAST(< 5)	NA	NA
2739	MT-RNR2	5'Flank	T2739C	< 5	0.436937	BREAST(< 5),PROSTATE(< 5)	NA	NA
2741	MT-RNR2	5'Flank	A2741G	< 5	0.131736	LUNG(< 5),RENAL(< 5)	NA	NA
2742	MT-RNR2	5'Flank	T2742C	< 5	0.749141	BREAST(< 5),HAEMONC(< 5),UPPER_GASTROINTESTINAL(< 5)	1	1
2743	MT-RNR2	5'Flank	T2743C	< 5	0.592757	BREAST(< 5)	NA	NA
2744	MT-RNR2	5'Flank	T2744C	< 5	0.223605	HAEMONC(< 5)	NA	NA
2747	MT-RNR2	5'Flank	T2747C	< 5	0.281113	BREAST(< 5)	NA	1
2748	MT-RNR2	5'Flank	A2748G	< 5	0.189834	ADULT_GLIOMA(< 5)	1	NA
2751	MT-RNR2	5'Flank	G2751A	< 5	0.117055	UPPER_GASTROINTESTINAL(< 5)	NA	1
2752	MT-RNR2	5'Flank	C2752T	< 5	0.725308	COLORECTAL(< 5)	NA	NA
2755	MT-RNR2	5'Flank	A2755G	< 5	0.374497	SARCOMA(< 5)	1	NA
2756	MT-RNR2	5'Flank	C2756T	< 5	0.0531899	COLORECTAL(< 5)	NA	NA
2759	MT-RNR2	5'Flank	T2759C	< 5	0.483084	BREAST(< 5),COLORECTAL(< 5)	NA	NA
2759	MT-RNR2	5'Flank	T2759G	< 5	0.0637884	ENDOMETRIAL_CARCINOMA(< 5)	1	NA
2763	MT-RNR2	5'Flank	T2763C	< 5	0.378243	BREAST(< 5),COLORECTAL(< 5),PROSTATE(< 5)	NA	1
2764	MT-RNR2	5'Flank	A2764T	< 5	0.0722783	COLORECTAL(< 5)	NA	NA
2766	MT-RNR2	5'Flank	C2766T	< 5	0.0830563	ENDOMETRIAL_CARCINOMA(< 5)	NA	NA
2769	MT-RNR2	5'Flank	A2769G	< 5	0.688635	BREAST(< 5),SARCOMA(< 5)	NA	1
2770	MT-RNR2	5'Flank	C2770T	< 5	0.926791	BREAST(< 5)	NA	NA
2776	MT-RNR2	5'Flank	G2776A	9	0.307722	ADULT_GLIOMA(< 5),BREAST(< 5),COLORECTAL(< 5),ENDOMETRIAL_CARCINOMA(< 5),OVARIAN(< 5),PROSTATE(< 5)	3	2
2777	MT-RNR2	5'Flank	G2777A	9	0.411561	ADULT_GLIOMA(< 5),BREAST(< 5),COLORECTAL(< 5),LUNG(< 5),ORAL_OROPHARYNGEAL(< 5)	1	1
2778	MT-RNR2	5'Flank	T2778C	7	0.417526	HAEMONC(< 5),LUNG(< 5),MALIGNANT_MELANOMA(< 5),RENAL(< 5),SARCOMA(< 5),UPPER_GASTROINTESTINAL(< 5)	2	NA
2784	MT-RNR2	5'Flank	A2784G	< 5	0.07139	BREAST(< 5)	NA	NA
2786	MT-RNR2	5'Flank	T2786C	< 5	0.298719	BLADDER(< 5),ENDOMETRIAL_CARCINOMA(< 5)	1	NA
2789	MT-RNR2	5'Flank	C2789T	< 5	0.654057	RENAL(< 5)	NA	NA
2792	MT-RNR2	5'Flank	A2792G	< 5	0.116968	BREAST(< 5),ENDOMETRIAL_CARCINOMA(< 5),SARCOMA(< 5)	NA	NA
2793	MT-RNR2	5'Flank	C2793T	< 5	0.0548772	BREAST(< 5)	NA	NA
2796	MT-RNR2	5'Flank	G2796C	< 5	0.0509051	BREAST(< 5)	NA	NA
2797	MT-RNR2	5'Flank	C2797T	< 5	0.0705339	BREAST(< 5)	NA	NA
2800	MT-RNR2	5'Flank	T2800C	< 5	0.254848	BREAST(< 5)	NA	NA
2805	MT-RNR2	5'Flank	A2805T	< 5	0.0502183	BREAST(< 5)	NA	NA
2807	MT-RNR2	5'Flank	T2807A	< 5	0.0921247	BLADDER(< 5)	NA	NA
2810	MT-RNR2	5'Flank	G2810A	5	0.383337	BREAST(< 5),COLORECTAL(< 5),ENDOMETRIAL_CARCINOMA(< 5),LUNG(< 5)	3	2
2811	MT-RNR2	5'Flank	G2811A	6	0.314517	ADULT_GLIOMA(< 5),BREAST(< 5),COLORECTAL(< 5),LUNG(< 5)	NA	1
2812	MT-RNR2	5'Flank	T2812C	< 5	0.628794	COLORECTAL(< 5),HAEMONC(< 5)	NA	NA
2813	MT-RNR2	5'Flank	T2813C	< 5	0.1403	BREAST(< 5)	2	NA
2814	MT-RNR2	5'Flank	G2814A	14	0.328212	ADULT_GLIOMA(< 5),BREAST(< 5),COLORECTAL(5),HEPATOPANCREATOBILIARY(< 5),PROSTATE(< 5),RENAL(< 5),SARCOMA(< 5),UPPER_GASTROINTESTINAL(< 5)	NA	1
2814	MT-RNR2	5'Flank	G2814C	< 5	0.357318	BREAST(< 5)	NA	NA
2815	MT-RNR2	5'Flank	G2815A	5	0.344989	BLADDER(< 5),BREAST(< 5),COLORECTAL(< 5)	2	2
2816	MT-RNR2	5'Flank	G2816A	< 5	0.286116	BREAST(< 5),PROSTATE(< 5)	4	NA
2817	MT-RNR2	5'Flank	G2817A	8	0.374408	BLADDER(< 5),COLORECTAL(< 5),ORAL_OROPHARYNGEAL(< 5),RENAL(< 5)	5	2
2818	MT-RNR2	5'Flank	C2818A	< 5	0.0504978	RENAL(< 5)	NA	NA
2819	MT-RNR2	5'Flank	G2819A	5	0.467797	BREAST(< 5),COLORECTAL(< 5),LUNG(< 5),SARCOMA(< 5)	4	2
2819	MT-RNR2	5'Flank	G2819T	< 5	0.0672287	ENDOMETRIAL_CARCINOMA(< 5)	NA	NA
2820	MT-RNR2	5'Flank	A2820G	< 5	0.308365	LUNG(< 5)	NA	NA
2823	MT-RNR2	5'Flank	T2823C	< 5	0.918136	ENDOMETRIAL_CARCINOMA(< 5)	1	NA
2825	MT-RNR2	5'Flank	G2825A	5	0.450674	COLORECTAL(< 5),ENDOMETRIAL_CARCINOMA(< 5),LUNG(< 5),OVARIAN(< 5)	4	2
2826	MT-RNR2	5'Flank	G2826A	5	0.302869	BREAST(< 5),RENAL(< 5),SARCOMA(< 5)	1	3
2828	MT-RNR2	5'Flank	G2828A	< 5	0.267779	COLORECTAL(< 5),HAEMONC(< 5)	3	1
2831	MT-RNR2	5'Flank	G2831A	< 5	0.518107	COLORECTAL(< 5),ENDOMETRIAL_CARCINOMA(< 5),RENAL(< 5)	NA	2
2833	MT-RNR2	5'Flank	A2833G	6	0.365647	BREAST(< 5),ENDOMETRIAL_CARCINOMA(< 5),LUNG(< 5),SARCOMA(< 5)	3	5
2838	MT-RNR2	5'Flank	A2838G	< 5	0.653699	COLORECTAL(< 5),HAEMONC(< 5)	NA	NA
2842	MT-RNR2	5'Flank	C2842T	< 5	0.157224	COLORECTAL(< 5)	1	NA
2843	MT-RNR2	5'Flank	C2843T	< 5	0.579182	COLORECTAL(< 5)	NA	NA
2844	MT-RNR2	5'Flank	G2844A	12	0.333525	BREAST(< 5),COLORECTAL(< 5),ENDOMETRIAL_CARCINOMA(< 5),LUNG(5),ORAL_OROPHARYNGEAL(< 5),RENAL(< 5)	5	4
2846	MT-RNR2	5'Flank	G2846A	< 5	0.580778	BREAST(< 5),COLORECTAL(< 5),LUNG(< 5)	1	NA
2847	MT-RNR2	5'Flank	C2847A	< 5	0.157628	LUNG(< 5)	NA	NA
2849	MT-RNR2	5'Flank	G2849A	< 5	0.639288	BLADDER(< 5),RENAL(< 5)	NA	NA
2851	MT-RNR2	5'Flank	A2851G	< 5	0.55851	HAEMONC(< 5),LUNG(< 5)	NA	NA
2852	MT-RNR2	5'Flank	C2852T	< 5	0.301212	HAEMONC(< 5)	1	NA
2855	MT-RNR2	5'Flank	G2855A	< 5	0.46821	BREAST(< 5)	NA	NA
2860	MT-RNR2	5'Flank	G2860A	< 5	0.864909	ENDOMETRIAL_CARCINOMA(< 5)	2	1
2861	MT-RNR2	5'Flank	A2861G	< 5	0.394766	SARCOMA(< 5)	NA	NA
2863	MT-RNR2	5'Flank	T2863C	< 5	0.220776	BREAST(< 5)	NA	NA
2864	MT-RNR2	5'Flank	T2864C	< 5	0.239601	LUNG(< 5)	NA	NA
2866	MT-RNR2	5'Flank	A2866G	< 5	0.0540516	PROSTATE(< 5)	NA	1
2868	MT-RNR2	5'Flank	C2868A	< 5	0.0696976	BREAST(< 5)	NA	NA
2876	MT-RNR2	5'Flank	G2876A	< 5	0.343936	BREAST(< 5),ENDOMETRIAL_CARCINOMA(< 5),PROSTATE(< 5),SARCOMA(< 5)	1	NA
2878	MT-RNR2	5'Flank	G2878A	< 5	0.889575	COLORECTAL(< 5)	NA	NA
2878	MT-RNR2	5'Flank	G2878C	< 5	0.0886773	BREAST(< 5)	NA	NA
2884	MT-RNR2	5'Flank	C2884T	< 5	0.0993158	COLORECTAL(< 5)	NA	NA
2887	MT-RNR2	5'Flank	T2887C	< 5	0.615487	ADULT_GLIOMA(< 5)	NA	NA
2888	MT-RNR2	5'Flank	A2888G	< 5	0.0898727	OVARIAN(< 5)	NA	NA
2889	MT-RNR2	5'Flank	C2889A	< 5	0.0953398	PROSTATE(< 5)	1	1
2891	MT-RNR2	5'Flank	C2891T	< 5	0.540813	MALIGNANT_MELANOMA(< 5)	NA	NA
2894	MT-RNR2	5'Flank	T2894C	< 5	0.264575	HAEMONC(< 5),LUNG(< 5),RENAL(< 5)	NA	5
2895	MT-RNR2	5'Flank	T2895C	< 5	0.337874	BREAST(< 5),COLORECTAL(< 5)	2	1
2896	MT-RNR2	5'Flank	G2896A	6	0.355387	BLADDER(< 5),BREAST(< 5),ENDOMETRIAL_CARCINOMA(< 5),LUNG(< 5),RENAL(< 5)	4	1
2898	MT-RNR2	5'Flank	T2898C	< 5	0.280006	BLADDER(< 5),BREAST(< 5),LUNG(< 5),RENAL(< 5)	NA	NA
2906	MT-RNR2	5'Flank	C2906A	< 5	0.103855	LUNG(< 5)	NA	NA
2906	MT-RNR2	5'Flank	C2906T	< 5	0.720435	COLORECTAL(< 5)	NA	NA
2907	MT-RNR2	5'Flank	T2907C	< 5	0.47449	COLORECTAL(< 5),LUNG(< 5)	1	1
2908	MT-RNR2	5'Flank	T2908C	< 5	0.185341	COLORECTAL(< 5)	1	1
2909	MT-RNR2	5'Flank	G2909A	9	0.566993	BLADDER(< 5),BREAST(< 5),COLORECTAL(< 5),HAEMONC(< 5),PROSTATE(< 5),RENAL(< 5),SARCOMA(< 5)	2	1
2915	MT-RNR2	5'Flank	C2915T	< 5	0.0674868	RENAL(< 5)	NA	NA
2916	MT-RNR2	5'Flank	G2916A	16	0.360788	BLADDER(< 5),BREAST(< 5),CARCINOMA_OF_UNKNOWN_PRIMARY(< 5),COLORECTAL(6),HAEMONC(< 5),HEPATOPANCREATOBILIARY(< 5),RENAL(< 5),SARCOMA(< 5)	5	4
2917	MT-RNR2	5'Flank	G2917A	< 5	0.380684	COLORECTAL(< 5),ENDOMETRIAL_CARCINOMA(< 5)	2	NA
2918	MT-RNR2	5'Flank	A2918G	< 5	0.068126	ENDOMETRIAL_CARCINOMA(< 5)	NA	NA
2923	MT-RNR2	5'Flank	G2923A	< 5	0.0572498	LUNG(< 5)	1	1
2924	MT-RNR2	5'Flank	T2924C	< 5	0.338285	BREAST(< 5)	NA	NA
2925	MT-RNR2	5'Flank	T2925C	< 5	0.280022	BLADDER(< 5),RENAL(< 5),SARCOMA(< 5)	NA	NA
2930	MT-RNR2	5'Flank	T2930C	< 5	0.566903	BREAST(< 5),COLORECTAL(< 5),RENAL(< 5)	1	NA
2932	MT-RNR2	5'Flank	G2932A	9	0.376749	BLADDER(< 5),BREAST(< 5),COLORECTAL(< 5),HAEMONC(< 5),LUNG(< 5)	3	NA
2933	MT-RNR2	5'Flank	G2933A	< 5	0.0516545	HAEMONC(< 5)	NA	NA
2934	MT-RNR2	5'Flank	G2934A	5	0.387405	COLORECTAL(< 5),OVARIAN(< 5),PROSTATE(< 5)	3	NA
2935	MT-RNR2	5'Flank	A2935G	< 5	0.26553	LUNG(< 5),UPPER_GASTROINTESTINAL(< 5)	1	NA
2936	MT-RNR2	5'Flank	T2936C	< 5	0.85118	ADULT_GLIOMA(< 5)	NA	NA
2941	MT-RNR2	5'Flank	G2941A	< 5	0.795062	BREAST(< 5),OVARIAN(< 5)	1	NA
2942	MT-RNR2	5'Flank	C2942T	< 5	0.0910714	RENAL(< 5)	NA	NA
2943	MT-RNR2	5'Flank	G2943A	6	0.379288	BREAST(< 5),COLORECTAL(< 5),LUNG(< 5),PROSTATE(< 5),UPPER_GASTROINTESTINAL(< 5)	7	NA
2944	MT-RNR2	5'Flank	C2944T	< 5	0.980261	BLADDER(< 5)	NA	NA
2946	MT-RNR2	5'Flank	A2946G	< 5	0.640653	RENAL(< 5)	NA	NA
2947	MT-RNR2	5'Flank	T2947C	< 5	0.144491	BREAST(< 5)	NA	NA
2950	MT-RNR2	5'Flank	T2950C	< 5	0.102095	BREAST(< 5),LUNG(< 5)	NA	NA
2951	MT-RNR2	5'Flank	A2951G	< 5	0.766389	RENAL(< 5)	NA	NA
2952	MT-RNR2	5'Flank	T2952C	< 5	0.565538	BREAST(< 5),ENDOMETRIAL_CARCINOMA(< 5)	NA	NA
2953	MT-RNR2	5'Flank	T2953C	< 5	0.59212	COLORECTAL(< 5),HAEMONC(< 5)	2	2
2955	MT-RNR2	5'Flank	T2955C	< 5	0.432694	COLORECTAL(< 5),OVARIAN(< 5)	1	NA
2959	MT-RNR2	5'Flank	G2959A	< 5	0.0882858	BLADDER(< 5),COLORECTAL(< 5)	1	NA
2960	MT-RNR2	5'Flank	T2960C	< 5	0.340634	HAEMONC(< 5),SARCOMA(< 5)	3	NA
2962	MT-RNR2	5'Flank	C2962T	< 5	0.808951	OVARIAN(< 5)	NA	NA
2964	MT-RNR2	5'Flank	T2964C	< 5	0.306695	BREAST(< 5),COLORECTAL(< 5),RENAL(< 5)	NA	1
2965	MT-RNR2	5'Flank	A2965G	< 5	0.241571	ENDOMETRIAL_CARCINOMA(< 5)	1	1
2966	MT-RNR2	5'Flank	T2966A	< 5	0.930331	ENDOMETRIAL_CARCINOMA(< 5)	NA	NA
2966	MT-RNR2	5'Flank	T2966C	< 5	0.0591672	BREAST(< 5)	NA	NA
2968	MT-RNR2	5'Flank	A2968G	< 5	0.759743	RENAL(< 5)	NA	NA
2969	MT-RNR2	5'Flank	A2969G	< 5	0.751709	LUNG(< 5)	NA	NA
2973	MT-RNR2	5'Flank	T2973C	< 5	0.536442	COLORECTAL(< 5),ENDOMETRIAL_CARCINOMA(< 5),LUNG(< 5),RENAL(< 5)	1	1
2975	MT-RNR2	5'Flank	G2975A	8	0.269888	BLADDER(< 5),COLORECTAL(< 5),ENDOMETRIAL_CARCINOMA(< 5),HAEMONC(< 5),LUNG(< 5),SARCOMA(< 5),UPPER_GASTROINTESTINAL(< 5)	2	3
2976	MT-RNR2	5'Flank	G2976A	< 5	0.385687	BREAST(< 5),PROSTATE(< 5)	3	1
2977	MT-RNR2	5'Flank	G2977A	< 5	0.265683	HAEMONC(< 5),HEPATOPANCREATOBILIARY(< 5)	2	2
2978	MT-RNR2	5'Flank	T2978C	< 5	0.483051	OVARIAN(< 5),RENAL(< 5)	1	4
2979	MT-RNR2	5'Flank	T2979C	< 5	0.204639	RENAL(< 5)	NA	NA
2982	MT-RNR2	5'Flank	C2982T	< 5	0.189783	COLORECTAL(< 5)	1	NA
2983	MT-RNR2	5'Flank	G2983A	5	0.308568	BREAST(< 5),COLORECTAL(< 5),PROSTATE(< 5)	NA	1
2984	MT-RNR2	5'Flank	A2984C	< 5	0.264681	COLORECTAL(< 5)	NA	NA
2984	MT-RNR2	5'Flank	A2984G	< 5	0.073691	HAEMONC(< 5)	NA	NA
2987	MT-RNR2	5'Flank	T2987C	< 5	0.464236	HAEMONC(< 5),LUNG(< 5)	1	NA
2988	MT-RNR2	5'Flank	C2988T	< 5	0.0515227	LUNG(< 5)	NA	NA
2989	MT-RNR2	5'Flank	G2989A	5	0.265076	BREAST(< 5),COLORECTAL(< 5),ENDOMETRIAL_CARCINOMA(< 5),OVARIAN(< 5)	2	1
2991	MT-RNR2	5'Flank	T2991C	< 5	0.098125	BREAST(< 5)	3	NA
2992	MT-RNR2	5'Flank	G2992A	9	0.378424	ADULT_GLIOMA(< 5),BREAST(< 5),COLORECTAL(< 5),ENDOMETRIAL_CARCINOMA(< 5),LUNG(< 5),OVARIAN(< 5),SARCOMA(< 5)	2	1
2993	MT-RNR2	5'Flank	T2993C	< 5	0.0699509	PROSTATE(< 5)	1	1
2994	MT-RNR2	5'Flank	T2994C	< 5	0.233073	COLORECTAL(< 5),PROSTATE(< 5)	NA	1
2995	MT-RNR2	5'Flank	G2995A	< 5	0.0745585	COLORECTAL(< 5)	NA	1
2996	MT-RNR2	5'Flank	G2996A	< 5	0.143828	COLORECTAL(< 5),SARCOMA(< 5)	NA	NA
2997	MT-RNR2	5'Flank	A2997G	< 5	0.143125	LUNG(< 5)	NA	NA
2998	MT-RNR2	5'Flank	T2998C	< 5	0.762999	ENDOMETRIAL_CARCINOMA(< 5)	1	NA
3001	MT-RNR2	5'Flank	G3001A	< 5	0.0551767	COLORECTAL(< 5)	2	NA
3002	MT-RNR2	5'Flank	G3002A	5	0.300024	BREAST(< 5),COLORECTAL(< 5),ENDOMETRIAL_CARCINOMA(< 5)	2	1
3003	MT-RNR2	5'Flank	A3003G	5	0.324733	HAEMONC(< 5),LUNG(< 5),RENAL(< 5)	5	2
3004	MT-RNR2	5'Flank	C3004T	< 5	0.0538995	RENAL(< 5)	NA	NA
3006	MT-RNR2	5'Flank	T3006C	< 5	0.772613	OVARIAN(< 5)	NA	1
3010	MT-RNR2	5'Flank	G3010A	5	0.411243	COLORECTAL(< 5),MALIGNANT_MELANOMA(< 5),OVARIAN(< 5),PROSTATE(< 5)	10	6
3012	MT-RNR2	5'Flank	T3012C	< 5	0.26193	OVARIAN(< 5)	1	NA
3014	MT-RNR2	5'Flank	G3014A	< 5	0.168269	BREAST(< 5),RENAL(< 5)	2	NA
3015	MT-RNR2	5'Flank	T3015C	< 5	0.110146	LUNG(< 5)	1	NA
3016	MT-RNR2	5'Flank	G3016A	7	0.310955	ADULT_GLIOMA(< 5),BLADDER(< 5),BREAST(< 5),ENDOMETRIAL_CARCINOMA(< 5),PROSTATE(< 5)	2	3
3016	MT-RNR2	5'Flank	G3016C	< 5	0.271426	BREAST(< 5),HEPATOPANCREATOBILIARY(< 5)	1	NA
3018	MT-RNR2	5'Flank	A3018G	< 5	0.173139	BREAST(< 5),COLORECTAL(< 5)	NA	NA
3019	MT-RNR2	5'Flank	G3019A	5	0.700996	BLADDER(< 5),COLORECTAL(< 5),ENDOMETRIAL_CARCINOMA(< 5),OVARIAN(< 5)	5	3
3021	MT-RNR2	5'Flank	C3021T	< 5	0.114515	ENDOMETRIAL_CARCINOMA(< 5),RENAL(< 5)	NA	NA
3022	MT-RNR2	5'Flank	G3022A	14	0.443813	BREAST(< 5),COLORECTAL(< 5),ENDOMETRIAL_CARCINOMA(< 5),HEPATOPANCREATOBILIARY(< 5),LUNG(< 5),OVARIAN(< 5),PROSTATE(< 5)	10	6
3024	MT-RNR2	5'Flank	T3024C	< 5	0.880205	BREAST(< 5)	NA	NA
3031	MT-RNR2	5'Flank	G3031A	< 5	0.439978	ENDOMETRIAL_CARCINOMA(< 5),LUNG(< 5)	3	3
3032	MT-RNR2	5'Flank	G3032A	8	0.264728	BREAST(< 5),ENDOMETRIAL_CARCINOMA(< 5),LUNG(< 5),PROSTATE(< 5),SARCOMA(< 5)	3	3
3033	MT-RNR2	5'Flank	T3033C	< 5	0.378572	BREAST(< 5),LUNG(< 5)	2	NA
3034	MT-RNR2	5'Flank	T3034C	< 5	0.133921	RENAL(< 5)	1	1
3036	MT-RNR2	5'Flank	G3036A	< 5	0.181264	BREAST(< 5),COLORECTAL(< 5),SARCOMA(< 5)	4	3
3037	MT-RNR2	5'Flank	T3037C	< 5	0.0813213	BREAST(< 5),COLORECTAL(< 5),PROSTATE(< 5)	NA	NA
3039	MT-RNR2	5'Flank	T3039C	< 5	0.179349	COLORECTAL(< 5)	1	1
3040	MT-RNR2	5'Flank	G3040A	< 5	0.206813	BREAST(< 5),COLORECTAL(< 5),HAEMONC(< 5),OVARIAN(< 5)	2	NA
3041	MT-RNR2	5'Flank	T3041C	< 5	0.420156	BREAST(< 5),COLORECTAL(< 5),PROSTATE(< 5)	NA	1
3042	MT-RNR2	5'Flank	T3042C	5	0.373271	BREAST(< 5),COLORECTAL(< 5),HEPATOPANCREATOBILIARY(< 5),RENAL(< 5)	2	1
3044	MT-RNR2	5'Flank	A3044T	< 5	0.541298	BREAST(< 5)	NA	NA
3046	MT-RNR2	5'Flank	C3046A	< 5	0.126942	HAEMONC(< 5)	NA	NA
3047	MT-RNR2	5'Flank	G3047A	14	0.565128	BREAST(6),COLORECTAL(< 5),ENDOMETRIAL_CARCINOMA(< 5),LUNG(< 5),OVARIAN(< 5),RENAL(< 5)	3	3
3050	MT-RNR2	5'Flank	T3050C	< 5	0.215894	LUNG(< 5)	NA	NA
3051	MT-RNR2	5'Flank	A3051T	< 5	0.25411	OVARIAN(< 5)	1	NA
3054	MT-RNR2	5'Flank	G3054A	9	0.225218	ADULT_GLIOMA(< 5),BREAST(< 5),COLORECTAL(< 5),ENDOMETRIAL_CARCINOMA(< 5),HEPATOPANCREATOBILIARY(< 5),ORAL_OROPHARYNGEAL(< 5),RENAL(< 5),SARCOMA(< 5)	NA	2
3055	MT-RNR2	5'Flank	T3055C	< 5	0.909394	OVARIAN(< 5)	NA	NA
3056	MT-RNR2	5'Flank	C3056T	< 5	0.191771	RENAL(< 5)	NA	NA
3058	MT-RNR2	5'Flank	T3058C	< 5	0.817078	BLADDER(< 5),SARCOMA(< 5)	NA	1
3061	MT-RNR2	5'Flank	G3061A	6	0.303324	BREAST(< 5),COLORECTAL(< 5),RENAL(< 5),SARCOMA(< 5)	1	NA
3061	MT-RNR2	5'Flank	G3061C	< 5	0.0597253	ENDOCRINE(< 5)	NA	NA
3063	MT-RNR2	5'Flank	G3063A	< 5	0.450046	COLORECTAL(< 5),SARCOMA(< 5)	3	1
3065	MT-RNR2	5'Flank	T3065C	< 5	0.249693	ENDOMETRIAL_CARCINOMA(< 5),PROSTATE(< 5)	1	NA
3068	MT-RNR2	5'Flank	G3068A	9	0.0784224	BLADDER(< 5),BREAST(< 5),COLORECTAL(< 5),OVARIAN(< 5),PROSTATE(< 5)	NA	2
3068	MT-RNR2	5'Flank	G3068C	< 5	0.93632	COLORECTAL(< 5)	NA	NA
3070	MT-RNR2	5'Flank	G3070A	< 5	0.225469	BLADDER(< 5),LUNG(< 5),UPPER_GASTROINTESTINAL(< 5)	4	1
3071	MT-RNR2	5'Flank	T3071C	< 5	0.0515591	BREAST(< 5)	1	NA
3073	MT-RNR2	5'Flank	C3073T	< 5	0.345502	COLORECTAL(< 5),LUNG(< 5)	NA	NA
3075	MT-RNR2	5'Flank	G3075A	< 5	0.504505	BREAST(< 5),COLORECTAL(< 5),ENDOMETRIAL_CARCINOMA(< 5),UPPER_GASTROINTESTINAL(< 5)	2	3
3076	MT-RNR2	5'Flank	A3076G	< 5	0.162326	ENDOMETRIAL_CARCINOMA(< 5)	2	2
3079	MT-RNR2	5'Flank	G3079A	< 5	0.0975785	COLORECTAL(< 5),ORAL_OROPHARYNGEAL(< 5)	5	3
3082	MT-RNR2	5'Flank	G3082A	< 5	0.583045	COLORECTAL(< 5)	2	1
3083	MT-RNR2	5'Flank	T3083C	< 5	0.178994	PROSTATE(< 5)	NA	NA
3085	MT-RNR2	5'Flank	A3085G	< 5	0.322686	ENDOMETRIAL_CARCINOMA(< 5),SARCOMA(< 5)	NA	NA
3086	MT-RNR2	5'Flank	T3086G	< 5	0.0979623	RENAL(< 5)	NA	NA
3087	MT-RNR2	5'Flank	C3087A	< 5	0.613004	COLORECTAL(< 5)	NA	NA
3090	MT-RNR2	5'Flank	G3090A	7	0.259281	BREAST(< 5),COLORECTAL(< 5),HAEMONC(< 5),PROSTATE(< 5),SARCOMA(< 5)	3	2
3091	MT-RNR2	5'Flank	G3091A	9	0.463991	BREAST(< 5),COLORECTAL(< 5),LUNG(< 5),ORAL_OROPHARYNGEAL(< 5),UPPER_GASTROINTESTINAL(< 5)	NA	3
3092	MT-RNR2	5'Flank	T3092C	5	0.479139	BREAST(< 5),COLORECTAL(< 5),RENAL(< 5),SARCOMA(< 5)	1	NA
3094	MT-RNR2	5'Flank	G3094A	5	0.225453	ADULT_GLIOMA(< 5),BREAST(< 5),COLORECTAL(< 5),RENAL(< 5)	1	2
3095	MT-RNR2	5'Flank	G3095A	< 5	0.79763	COLORECTAL(< 5),HAEMONC(< 5)	2	1
3096	MT-RNR2	5'Flank	T3096C	< 5	0.424162	BREAST(< 5)	NA	1
3097	MT-RNR2	5'Flank	T3097C	< 5	0.0577908	ADULT_GLIOMA(< 5)	1	NA
3098	MT-RNR2	5'Flank	T3098C	7	0.497964	BLADDER(< 5),BREAST(< 5),COLORECTAL(< 5),LUNG(< 5)	4	1
3098	MT-RNR2	5'Flank	T3098G	< 5	0.523812	CARCINOMA_OF_UNKNOWN_PRIMARY(< 5)	NA	NA
3099	MT-RNR2	5'Flank	C3099T	< 5	0.0570431	OVARIAN(< 5)	NA	NA
3100	MT-RNR2	5'Flank	T3100C	< 5	0.645203	RENAL(< 5)	NA	NA
3102	MT-RNR2	5'Flank	T3102C	< 5	0.417862	BREAST(< 5)	NA	NA
3104	MT-RNR2	5'Flank	T3104C	< 5	0.291311	BREAST(< 5),HEPATOPANCREATOBILIARY(< 5),OVARIAN(< 5)	1	NA
3108	MT-RNR2	5'Flank	T3108C	< 5	0.722353	BREAST(< 5)	NA	NA
3114	MT-RNR2	5'Flank	T3114C	< 5	0.205675	BLADDER(< 5),BREAST(< 5)	NA	NA
3115	MT-RNR2	5'Flank	T3115C	< 5	0.32242	ADULT_GLIOMA(< 5),COLORECTAL(< 5),RENAL(< 5)	NA	1
3118	MT-RNR2	5'Flank	T3118C	5	0.247006	BREAST(< 5),COLORECTAL(< 5),ENDOMETRIAL_CARCINOMA(< 5),HAEMONC(< 5),LUNG(< 5)	1	NA
3122	MT-RNR2	5'Flank	T3122C	< 5	0.508031	BREAST(< 5),ENDOMETRIAL_CARCINOMA(< 5)	NA	NA
3123	MT-RNR2	5'Flank	G3123A	7	0.249718	BREAST(< 5),COLORECTAL(< 5),LUNG(< 5),RENAL(< 5)	2	1
3124	MT-RNR2	5'Flank	T3124C	< 5	0.330807	ADULT_GLIOMA(< 5),BLADDER(< 5)	NA	NA
3127	MT-RNR2	5'Flank	G3127A	5	0.287223	COLORECTAL(< 5),LUNG(< 5),OVARIAN(< 5)	4	6
3127	MT-RNR2	5'Flank	G3127T	< 5	0.152114	LUNG(< 5)	NA	NA
3131	MT-RNR2	5'Flank	G3131A	< 5	0.163807	ENDOMETRIAL_CARCINOMA(< 5),UPPER_GASTROINTESTINAL(< 5)	NA	NA
3132	MT-RNR2	5'Flank	G3132A	< 5	0.188233	COLORECTAL(< 5),OVARIAN(< 5)	2	2
3139	MT-RNR2	5'Flank	G3139A	< 5	0.491722	ADULT_GLIOMA(< 5),BREAST(< 5)	2	1
3143	MT-RNR2	5'Flank	T3143C	< 5	0.524497	COLORECTAL(< 5),OVARIAN(< 5),PROSTATE(< 5),RENAL(< 5)	NA	1
3145	MT-RNR2	5'Flank	A3145G	< 5	0.389994	TESTICULAR_GERM_CELL_TUMOURS(< 5)	NA	NA
3145	MT-RNR2	5'Flank	A3145T	< 5	0.586775	COLORECTAL(< 5),LUNG(< 5)	NA	NA
3147	MT-RNR2	5'Flank	G3147A	6	0.327634	BREAST(< 5),COLORECTAL(< 5),HAEMONC(< 5),OVARIAN(< 5)	1	2
3147	MT-RNR2	5'Flank	G3147C	< 5	0.578153	HAEMONC(< 5)	NA	NA
3149	MT-RNR2	5'Flank	C3149A	< 5	0.20107	SINONASAL(< 5)	NA	NA
3150	MT-RNR2	5'Flank	T3150C	< 5	0.498382	BLADDER(< 5),ENDOMETRIAL_CARCINOMA(< 5),LUNG(< 5),RENAL(< 5)	1	NA
3154	MT-RNR2	5'Flank	T3154C	< 5	0.0684211	SARCOMA(< 5)	NA	NA
3161	MT-RNR2	5'Flank	G3161A	< 5	0.223485	COLORECTAL(< 5),ENDOMETRIAL_CARCINOMA(< 5)	2	NA
3162	MT-RNR2	5'Flank	C3162T	< 5	0.344568	RENAL(< 5)	NA	NA
3163	MT-RNR2	5'Flank	G3163A	5	0.594357	COLORECTAL(< 5),ENDOMETRIAL_CARCINOMA(< 5),RENAL(< 5),SARCOMA(< 5)	NA	NA
3168	MT-RNR2	5'Flank	C3168T	< 5	0.136518	COLORECTAL(< 5)	NA	NA
3173	MT-RNR2	5'Flank	G3173A	6	0.477579	BLADDER(< 5),BREAST(< 5),COLORECTAL(< 5),LUNG(< 5),OVARIAN(< 5)	1	3
3174	MT-RNR2	5'Flank	T3174C	< 5	0.282596	BREAST(< 5),COLORECTAL(< 5)	NA	NA
3177	MT-RNR2	5'Flank	A3177G	< 5	0.28402	HEPATOPANCREATOBILIARY(< 5)	NA	NA
3178	MT-RNR2	5'Flank	T3178C	< 5	0.781934	PROSTATE(< 5)	1	NA
3179	MT-RNR2	5'Flank	G3179A	< 5	0.48579	BLADDER(< 5),LUNG(< 5)	NA	1
3180	MT-RNR2	5'Flank	A3180G	< 5	0.24608	COLORECTAL(< 5)	NA	NA
3181	MT-RNR2	5'Flank	T3181C	< 5	0.682873	HAEMONC(< 5),RENAL(< 5)	NA	1
3182	MT-RNR2	5'Flank	A3182G	< 5	0.303933	ORAL_OROPHARYNGEAL(< 5)	1	NA
3183	MT-RNR2	5'Flank	T3183A	< 5	0.058678	RENAL(< 5)	NA	NA
3183	MT-RNR2	5'Flank	T3183C	6	0.397338	BREAST(< 5),COLORECTAL(< 5),ENDOMETRIAL_CARCINOMA(< 5),ORAL_OROPHARYNGEAL(< 5),UPPER_GASTROINTESTINAL(< 5)	2	1
3183	MT-RNR2	5'Flank	T3183G	< 5	0.749608	COLORECTAL(< 5)	NA	NA
3184	MT-RNR2	5'Flank	C3184G	< 5	0.54112	LUNG(< 5)	NA	NA
3184	MT-RNR2	5'Flank	C3184T	< 5	0.444265	BLADDER(< 5),COLORECTAL(< 5),HEPATOPANCREATOBILIARY(< 5),OVARIAN(< 5)	1	2
3188	MT-RNR2	5'Flank	T3188C	< 5	0.14322	BREAST(< 5),COLORECTAL(< 5)	NA	1
3189	MT-RNR2	5'Flank	C3189T	< 5	0.0516164	COLORECTAL(< 5)	NA	NA
3193	MT-RNR2	5'Flank	T3193C	< 5	0.456075	ENDOMETRIAL_CARCINOMA(< 5)	1	NA
3196	MT-RNR2	5'Flank	G3196A	9	0.355303	BLADDER(< 5),BREAST(< 5),CARCINOMA_OF_UNKNOWN_PRIMARY(< 5),COLORECTAL(< 5),HAEMONC(< 5),RENAL(< 5)	4	2
3197	MT-RNR2	5'Flank	T3197C	5	0.319641	LUNG(< 5),OVARIAN(< 5),SARCOMA(< 5)	NA	NA
3199	MT-RNR2	5'Flank	T3199C	< 5	0.683356	LUNG(< 5)	NA	NA
3200	MT-RNR2	5'Flank	T3200C	< 5	0.404748	LUNG(< 5)	1	2
3200	MT-RNR2	5'Flank	T3200G	< 5	0.101312	HAEMONC(< 5)	NA	NA
3202	MT-RNR2	5'Flank	T3202C	< 5	0.300824	LUNG(< 5)	NA	1
3203	MT-RNR2	5'Flank	A3203G	< 5	0.516427	LUNG(< 5)	NA	1
3204	MT-RNR2	5'Flank	C3204T	< 5	0.234429	COLORECTAL(< 5)	NA	1
3205	MT-RNR2	5'Flank	C3205T	< 5	0.76101	RENAL(< 5)	NA	NA
3206	MT-RNR2	5'Flank	C3206T	< 5	0.0527869	BREAST(< 5)	1	NA
3210	MT-RNR2	5'Flank	C3210T	< 5	0.124972	TESTICULAR_GERM_CELL_TUMOURS(< 5)	NA	NA
3213	MT-RNR2	5'Flank	A3213G	< 5	0.131805	BREAST(< 5)	NA	NA
3215	MT-RNR2	5'Flank	C3215T	< 5	0.357642	BREAST(< 5)	NA	NA
3219	MT-RNR2	5'Flank	G3219A	< 5	0.885033	BLADDER(< 5),COLORECTAL(< 5)	NA	NA
3220	MT-RNR2	5'Flank	A3220G	< 5	0.324932	BREAST(< 5),UPPER_GASTROINTESTINAL(< 5)	NA	NA
3221	MT-RNR2	5'Flank	A3221G	< 5	0.613603	RENAL(< 5)	NA	NA
3222	MT-RNR2	5'Flank	C3222T	< 5	0.0995039	COLORECTAL(< 5)	NA	NA
3223	MT-RNR2	5'Flank	A3223G	< 5	0.896671	COLORECTAL(< 5)	NA	NA
3228	MT-RNR2	5'Flank	T3228G	< 5	0.10861	COLORECTAL(< 5)	NA	NA
3230	MT-TL1	5'Flank	G3230A	< 5	0.0516309	BREAST(< 5),HAEMONC(< 5)	NA	NA
3235	MT-TL1	5'Flank	G3235T	< 5	0.064156	COLORECTAL(< 5),LUNG(< 5)	NA	NA
3238	MT-TL1	5'Flank	G3238A	< 5	0.753713	BREAST(< 5)	NA	NA
3239	MT-TL1	5'Flank	G3239A	< 5	0.284441	BREAST(< 5)	1	NA
3243	MT-TL1	5'Flank	A3243G	15	0.615513	BLADDER(< 5),BREAST(< 5),COLORECTAL(8),LUNG(< 5),OVARIAN(< 5),PROSTATE(< 5),RENAL(< 5),SARCOMA(< 5)	9	6
3243	MT-TL1	5'Flank	A3243T	< 5	0.428018	SARCOMA(< 5)	NA	NA
3244	MT-TL1	5'Flank	G3244A	8	0.331926	BLADDER(< 5),BREAST(< 5),COLORECTAL(< 5),ENDOCRINE(< 5),ENDOMETRIAL_CARCINOMA(< 5),HAEMONC(< 5),OVARIAN(< 5),RENAL(< 5)	3	4
3245	MT-TL1	5'Flank	C3245A	< 5	0.14962	UPPER_GASTROINTESTINAL(< 5)	NA	NA
3247	MT-TL1	5'Flank	C3247T	< 5	0.425401	BREAST(< 5),LUNG(< 5)	NA	1
3248	MT-TL1	5'Flank	G3248A	12	0.23065	ADULT_GLIOMA(< 5),BLADDER(< 5),BREAST(5),HEPATOPANCREATOBILIARY(< 5),LUNG(< 5),RENAL(< 5)	2	1
3249	MT-TL1	5'Flank	G3249A	< 5	0.215839	HAEMONC(< 5),LUNG(< 5)	NA	NA
3250	MT-TL1	5'Flank	T3250C	< 5	0.358217	BREAST(< 5),ENDOMETRIAL_CARCINOMA(< 5),LUNG(< 5)	1	NA
3252	MT-TL1	5'Flank	A3252G	< 5	0.117163	BLADDER(< 5)	NA	NA
3255	MT-TL1	5'Flank	G3255A	7	0.489767	ADULT_GLIOMA(< 5),BREAST(< 5),COLORECTAL(< 5),ORAL_OROPHARYNGEAL(< 5),OVARIAN(< 5)	3	2
3256	MT-TL1	5'Flank	C3256T	< 5	0.0645513	BREAST(< 5)	NA	NA
3264	MT-TL1	5'Flank	T3264C	< 5	0.246939	BLADDER(< 5),BREAST(< 5),LUNG(< 5)	1	4
3271	MT-TL1	5'Flank	T3271C	< 5	0.412463	OVARIAN(< 5)	NA	NA
3272	MT-TL1	5'Flank	T3272C	< 5	0.413371	BLADDER(< 5)	NA	NA
3274	MT-TL1	5'Flank	A3274G	< 5	0.69304	HAEMONC(< 5)	NA	NA
3281	MT-TL1	5'Flank	G3281A	< 5	0.382472	BREAST(< 5),COLORECTAL(< 5),ENDOMETRIAL_CARCINOMA(< 5),OVARIAN(< 5)	1	2
3281	MT-TL1	5'Flank	G3281T	< 5	0.10485	COLORECTAL(< 5)	NA	NA
3283	MT-TL1	5'Flank	G3283A	< 5	0.930485	OVARIAN(< 5)	4	NA
3284	MT-TL1	5'Flank	G3284A	< 5	0.288262	BREAST(< 5),COLORECTAL(< 5),LUNG(< 5),OVARIAN(< 5)	2	NA
3284	MT-TL1	5'Flank	G3284C	< 5	0.108656	RENAL(< 5)	NA	1
3287	MT-TL1	5'Flank	C3287T	< 5	0.190699	ENDOMETRIAL_CARCINOMA(< 5),RENAL(< 5)	NA	NA
3294	MT-TL1	5'Flank	T3294C	< 5	0.274148	BREAST(< 5),COLORECTAL(< 5)	1	2
3296	MT-TL1	5'Flank	T3296C	< 5	0.388445	BLADDER(< 5)	NA	NA
3297	MT-TL1	5'Flank	T3297C	< 5	0.393076	BREAST(< 5)	NA	NA
3299	MT-TL1	5'Flank	T3299C	< 5	0.603478	COLORECTAL(< 5)	NA	NA
3300	MT-TL1	5'Flank	T3300C	< 5	0.738967	COLORECTAL(< 5)	NA	NA
3308	MT-ND1	Translation_Start_Site	T3308C	< 5	0.212703	COLORECTAL(< 5),SARCOMA(< 5)	1	NA
3309	MT-ND1	Silent	A3309G	< 5	0.235799	LUNG(< 5)	NA	1
3310	MT-ND1	Missense_Mutation	C3310T	< 5	0.152733	RENAL(< 5)	NA	NA
3312	MT-ND1	Silent	C3312T	< 5	0.322668	LUNG(< 5)	NA	NA
3315	MT-ND1	Silent	G3315A	8	0.289107	COLORECTAL(< 5),LUNG(< 5),RENAL(< 5),SARCOMA(< 5)	1	1
3316	MT-ND1	Missense_Mutation	G3316A	< 5	0.0921221	BLADDER(< 5),BREAST(< 5),RENAL(< 5)	3	3
3316	MT-ND1	Missense_Mutation	G3316C	< 5	0.677604	RENAL(< 5)	NA	NA
3317	MT-ND1	Missense_Mutation	C3317T	< 5	0.895527	UPPER_GASTROINTESTINAL(< 5)	NA	NA
3318	MT-ND1	Silent	C3318T	< 5	0.0555678	LUNG(< 5)	NA	NA
3320	MT-ND1	Missense_Mutation	A3320G	< 5	0.811209	RENAL(< 5)	NA	NA
3323	MT-ND1	Missense_Mutation	T3323C	< 5	0.2028	BREAST(< 5),MALIGNANT_MELANOMA(< 5)	3	NA
3325	MT-ND1	Missense_Mutation	C3325A	< 5	0.81617	COLORECTAL(< 5)	NA	NA
3326	MT-ND1	Missense_Mutation	T3326C	< 5	0.543796	BREAST(< 5)	1	NA
3328	MT-ND1	Missense_Mutation	C3328A	< 5	0.0578779	BREAST(< 5)	NA	NA
3330	MT-ND1	Silent	C3330T	< 5	0.259971	CARCINOMA_OF_UNKNOWN_PRIMARY(< 5)	1	NA
3332	MT-ND1	Missense_Mutation	T3332C	< 5	0.901884	SARCOMA(< 5)	NA	NA
3336	MT-ND1	Silent	T3336C	< 5	0.2791	COLORECTAL(< 5)	NA	NA
3337	MT-ND1	Missense_Mutation	G3337A	< 5	0.0733295	BREAST(< 5)	2	NA
3338	MT-ND1	Missense_Mutation	T3338C	< 5	0.208208	RENAL(< 5)	1	NA
3339	MT-ND1	Silent	A3339G	< 5	0.503706	RENAL(< 5)	NA	NA
3343	MT-ND1	Missense_Mutation	A3343G	< 5	0.920216	LUNG(< 5)	NA	NA
3344	MT-ND1	Missense_Mutation	T3344C	< 5	0.223264	BREAST(< 5)	2	NA
3345	MT-ND1	Silent	T3345C	< 5	0.655696	LUNG(< 5),MALIGNANT_MELANOMA(< 5),ORAL_OROPHARYNGEAL(< 5),SARCOMA(< 5)	1	NA
3347	MT-ND1	Missense_Mutation	T3347C	< 5	0.474763	BREAST(< 5)	1	NA
3348	MT-ND1	Silent	A3348G	< 5	0.753606	COLORECTAL(< 5)	NA	NA
3352	MT-ND1	Missense_Mutation	G3352A	8	0.363246	BREAST(< 5),COLORECTAL(5),LUNG(< 5),SARCOMA(< 5)	2	NA
3352	MT-ND1	Missense_Mutation	G3352C	< 5	0.17863	BREAST(< 5)	NA	NA
3355	MT-ND1	Missense_Mutation	A3355G	< 5	0.687592	COLORECTAL(< 5)	NA	NA
3356	MT-ND1	Missense_Mutation	T3356C	< 5	0.0501072	ENDOMETRIAL_CARCINOMA(< 5)	1	NA
3357	MT-ND1	Missense_Mutation	G3357T	< 5	0.659328	ORAL_OROPHARYNGEAL(< 5)	NA	NA
3357	MT-ND1	Silent	G3357A	< 5	0.803143	LUNG(< 5),RENAL(< 5)	NA	NA
3358	MT-ND1	Missense_Mutation	G3358A	8	0.620884	BLADDER(< 5),BREAST(< 5),COLORECTAL(< 5),HEPATOPANCREATOBILIARY(< 5),OVARIAN(< 5),RENAL(< 5),SARCOMA(< 5)	2	2
3359	MT-ND1	Missense_Mutation	C3359T	< 5	0.338708	BLADDER(< 5),COLORECTAL(< 5),UPPER_GASTROINTESTINAL(< 5)	1	NA
3360	MT-ND1	Silent	A3360G	< 5	0.605065	SARCOMA(< 5)	NA	NA
3362	MT-ND1	Missense_Mutation	T3362C	< 5	0.412536	COLORECTAL(< 5)	NA	NA
3365	MT-ND1	Missense_Mutation	T3365C	< 5	0.387871	COLORECTAL(< 5),ENDOMETRIAL_CARCINOMA(< 5)	1	NA
3376	MT-ND1	Missense_Mutation	G3376A	< 5	0.17273	COLORECTAL(< 5)	NA	NA
3380	MT-ND1	Missense_Mutation	G3380A	22	0.331152	BREAST(< 5),COLORECTAL(11),ENDOMETRIAL_CARCINOMA(< 5),LUNG(< 5),OVARIAN(< 5),PROSTATE(< 5),RENAL(< 5),SARCOMA(< 5),UPPER_GASTROINTESTINAL(< 5)	14	11
3386	MT-ND1	Missense_Mutation	T3386C	< 5	0.215543	BREAST(< 5),HAEMONC(< 5)	1	NA
3387	MT-ND1	Silent	T3387C	< 5	0.466977	BREAST(< 5),PROSTATE(< 5)	NA	NA
3388	MT-ND1	Missense_Mutation	C3388A	< 5	0.276098	RENAL(< 5)	NA	NA
3389	MT-ND1	Missense_Mutation	T3389C	< 5	0.100888	LUNG(< 5)	NA	NA
3391	MT-ND1	Missense_Mutation	G3391A	6	0.479253	BREAST(< 5),COLORECTAL(< 5),ENDOMETRIAL_CARCINOMA(< 5),HEPATOPANCREATOBILIARY(< 5),MALIGNANT_MELANOMA(< 5)	NA	NA
3392	MT-ND1	Missense_Mutation	G3392A	< 5	0.276465	COLORECTAL(< 5),RENAL(< 5)	NA	1
3392	MT-ND1	Missense_Mutation	G3392C	< 5	0.661989	COLORECTAL(< 5)	NA	NA
3393	MT-ND1	Silent	C3393T	< 5	0.0831504	ENDOMETRIAL_CARCINOMA(< 5)	NA	NA
3394	MT-ND1	Missense_Mutation	T3394C	< 5	0.409401	COLORECTAL(< 5),LUNG(< 5),OVARIAN(< 5)	NA	NA
3396	MT-ND1	Nonsense_Mutation	T3396A	< 5	0.0857738	COLORECTAL(< 5)	NA	NA
3396	MT-ND1	Silent	T3396C	< 5	0.0769506	COLORECTAL(< 5)	NA	NA
3404	MT-ND1	Missense_Mutation	T3404C	< 5	0.296232	BREAST(< 5),COLORECTAL(< 5),PROSTATE(< 5)	2	NA
3407	MT-ND1	Missense_Mutation	G3407A	< 5	0.569098	OVARIAN(< 5),RENAL(< 5)	1	1
3412	MT-ND1	Missense_Mutation	G3412A	< 5	0.86554	COLORECTAL(< 5),ENDOMETRIAL_CARCINOMA(< 5)	4	1
3413	MT-ND1	Missense_Mutation	G3413A	< 5	0.346345	COLORECTAL(< 5),OVARIAN(< 5),SARCOMA(< 5)	NA	1
3416	MT-ND1	Missense_Mutation	C3416T	< 5	0.268115	RENAL(< 5)	NA	NA
3421	MT-ND1	Missense_Mutation	G3421A	9	0.290011	BREAST(< 5),COLORECTAL(< 5),HEPATOPANCREATOBILIARY(< 5),RENAL(< 5),UPPER_GASTROINTESTINAL(< 5)	1	4
3422	MT-ND1	Missense_Mutation	T3422C	< 5	0.445975	COLORECTAL(< 5),ENDOMETRIAL_CARCINOMA(< 5),UPPER_GASTROINTESTINAL(< 5)	NA	NA
3424	MT-ND1	Missense_Mutation	G3424A	< 5	0.242071	COLORECTAL(< 5)	1	NA
3424	MT-ND1	Missense_Mutation	G3424C	< 5	0.589716	PROSTATE(< 5)	NA	NA
3425	MT-ND1	Missense_Mutation	T3425C	< 5	0.578635	COLORECTAL(< 5),LUNG(< 5)	1	NA
3427	MT-ND1	Missense_Mutation	G3427A	7	0.540931	ADULT_GLIOMA(< 5),BLADDER(< 5),COLORECTAL(< 5),ENDOMETRIAL_CARCINOMA(< 5)	NA	2
3428	MT-ND1	Missense_Mutation	G3428A	6	0.381294	BLADDER(< 5),BREAST(< 5),COLORECTAL(< 5),LUNG(< 5),RENAL(< 5)	1	NA
3434	MT-ND1	Missense_Mutation	A3434T	< 5	0.141259	RENAL(< 5)	NA	NA
3436	MT-ND1	Nonsense_Mutation	G3436A	< 5	0.199386	COLORECTAL(< 5),PROSTATE(< 5)	NA	NA
3438	MT-ND1	Silent	G3438A	8	0.314951	BREAST(< 5),COLORECTAL(5),LUNG(< 5),RENAL(< 5)	3	2
3440	MT-ND1	Missense_Mutation	T3440C	< 5	0.348078	BREAST(< 5),HAEMONC(< 5),LUNG(< 5),PROSTATE(< 5)	NA	NA
3443	MT-ND1	Missense_Mutation	T3443C	< 5	0.917417	ENDOMETRIAL_CARCINOMA(< 5)	1	NA
3444	MT-ND1	Silent	A3444G	< 5	0.147919	ENDOMETRIAL_CARCINOMA(< 5)	NA	NA
3447	MT-ND1	Silent	A3447G	< 5	0.770219	COLORECTAL(< 5)	NA	NA
3448	MT-ND1	Missense_Mutation	C3448T	< 5	0.14048	BLADDER(< 5)	NA	NA
3451	MT-ND1	Missense_Mutation	T3451C	< 5	0.051384	OVARIAN(< 5)	NA	NA
3453	MT-ND1	Silent	C3453T	< 5	0.243664	LUNG(< 5)	NA	NA
3454	MT-ND1	Missense_Mutation	G3454A	6	0.218521	BLADDER(< 5),BREAST(< 5),ENDOMETRIAL_CARCINOMA(< 5),LUNG(< 5),SARCOMA(< 5)	4	2
3456	MT-ND1	Silent	T3456C	< 5	0.121855	BREAST(< 5)	NA	NA
3457	MT-ND1	Missense_Mutation	G3457A	7	0.158776	BREAST(< 5),COLORECTAL(< 5),LUNG(< 5),PROSTATE(< 5),UPPER_GASTROINTESTINAL(< 5)	1	NA
3460	MT-ND1	Missense_Mutation	G3460A	7	0.305154	ADULT_GLIOMA(< 5),BREAST(< 5),COLORECTAL(< 5),HAEMONC(< 5),PROSTATE(< 5),SARCOMA(< 5)	3	3
3464	MT-ND1	Missense_Mutation	T3464C	< 5	0.0721262	ENDOMETRIAL_CARCINOMA(< 5)	NA	1
3470	MT-ND1	Missense_Mutation	T3470C	< 5	0.127806	HAEMONC(< 5)	NA	NA
3472	MT-ND1	Missense_Mutation	T3472C	< 5	0.693417	BREAST(< 5)	NA	NA
3473	MT-ND1	Missense_Mutation	T3473C	< 5	0.585755	BLADDER(< 5)	NA	NA
3476	MT-ND1	Missense_Mutation	C3476T	< 5	0.0522448	PROSTATE(< 5)	1	NA
3481	MT-ND1	Missense_Mutation	G3481A	< 5	0.123589	ADULT_GLIOMA(< 5),HAEMONC(< 5)	2	NA
3483	MT-ND1	Silent	G3483A	9	0.363829	ADULT_GLIOMA(< 5),BREAST(< 5),COLORECTAL(< 5),ENDOMETRIAL_CARCINOMA(< 5),HAEMONC(< 5),LUNG(< 5)	2	1
3494	MT-ND1	Missense_Mutation	C3494T	< 5	0.735779	ENDOMETRIAL_CARCINOMA(< 5)	NA	NA
3495	MT-ND1	Silent	C3495T	< 5	0.72495	RENAL(< 5)	1	NA
3496	MT-ND1	Missense_Mutation	G3496A	6	0.419095	BREAST(< 5),OVARIAN(< 5)	2	NA
3499	MT-ND1	Missense_Mutation	A3499G	< 5	0.916118	BREAST(< 5)	NA	NA
3502	MT-ND1	Missense_Mutation	T3502C	< 5	0.129027	COLORECTAL(< 5),PROSTATE(< 5)	1	NA
3504	MT-ND1	Silent	T3504C	< 5	0.410498	ADULT_GLIOMA(< 5),LUNG(< 5)	NA	NA
3508	MT-ND1	Missense_Mutation	A3508G	< 5	0.326129	BREAST(< 5)	NA	NA
3510	MT-ND1	Silent	C3510T	< 5	0.298044	BREAST(< 5),COLORECTAL(< 5)	NA	NA
3515	MT-ND1	Missense_Mutation	T3515C	< 5	0.258097	BLADDER(< 5),BREAST(< 5),LUNG(< 5),RENAL(< 5)	NA	1
3517	MT-ND1	Missense_Mutation	T3517C	< 5	0.491016	ADULT_GLIOMA(< 5),COLORECTAL(< 5)	NA	NA
3519	MT-ND1	Nonsense_Mutation	C3519A	< 5	0.14443	UPPER_GASTROINTESTINAL(< 5)	NA	NA
3519	MT-ND1	Silent	C3519T	< 5	0.806249	COLORECTAL(< 5)	NA	NA
3521	MT-ND1	Missense_Mutation	T3521C	< 5	0.224381	HAEMONC(< 5)	1	1
3523	MT-ND1	Missense_Mutation	A3523T	< 5	0.161719	MALIGNANT_MELANOMA(< 5)	NA	NA
3524	MT-ND1	Missense_Mutation	C3524T	< 5	0.12808	BREAST(< 5)	NA	NA
3526	MT-ND1	Missense_Mutation	G3526A	16	0.439016	BREAST(< 5),COLORECTAL(7),HEPATOPANCREATOBILIARY(< 5),LUNG(< 5),PROSTATE(< 5),RENAL(< 5)	3	2
3526	MT-ND1	Missense_Mutation	G3526C	< 5	0.374746	ENDOMETRIAL_CARCINOMA(< 5)	NA	NA
3529	MT-ND1	Missense_Mutation	C3529T	< 5	0.177261	RENAL(< 5)	NA	NA
3530	MT-ND1	Missense_Mutation	C3530A	< 5	0.132017	COLORECTAL(< 5)	NA	NA
3531	MT-ND1	Silent	G3531A	7	0.386207	BREAST(< 5),COLORECTAL(< 5),PROSTATE(< 5),RENAL(< 5)	3	1
3535	MT-ND1	Silent	T3535C	< 5	0.330941	OVARIAN(< 5)	NA	NA
3538	MT-ND1	Missense_Mutation	G3538A	9	0.315888	BLADDER(< 5),COLORECTAL(< 5),ENDOMETRIAL_CARCINOMA(< 5),HAEMONC(< 5),LUNG(< 5),OVARIAN(< 5),PROSTATE(< 5),SARCOMA(< 5)	3	3
3546	MT-ND1	Silent	C3546T	< 5	0.174135	ENDOMETRIAL_CARCINOMA(< 5)	NA	NA
3550	MT-ND1	Missense_Mutation	G3550A	5	0.370171	BREAST(< 5),LUNG(< 5),RENAL(< 5),SARCOMA(< 5)	5	1
3552	MT-ND1	Silent	T3552C	< 5	0.305894	BLADDER(< 5),HAEMONC(< 5),HEPATOPANCREATOBILIARY(< 5)	1	NA
3554	MT-ND1	Missense_Mutation	T3554C	< 5	0.052764	BREAST(< 5)	NA	NA
3560	MT-ND1	Missense_Mutation	T3560C	< 5	0.463882	BLADDER(< 5),ENDOMETRIAL_CARCINOMA(< 5),RENAL(< 5),UPPER_GASTROINTESTINAL(< 5)	NA	1
3562	MT-ND1	Missense_Mutation	T3562C	< 5	0.2378	COLORECTAL(< 5)	NA	NA
3563	MT-ND1	Nonsense_Mutation	G3563A	11	0.271128	BLADDER(< 5),BREAST(< 5),COLORECTAL(< 5),ENDOMETRIAL_CARCINOMA(< 5),HAEMONC(< 5),LUNG(< 5),PROSTATE(< 5)	3	1
3565	MT-ND1	Missense_Mutation	A3565C	30	0.0940757	BLADDER(< 5),BREAST(< 5),COLORECTAL(13),ENDOMETRIAL_CARCINOMA(< 5),HEPATOPANCREATOBILIARY(< 5),RENAL(10)	NA	NA
3565	MT-ND1	Missense_Mutation	A3565G	< 5	0.419038	BREAST(< 5),HAEMONC(< 5),RENAL(< 5)	1	NA
3568	MT-ND1	Missense_Mutation	C3568T	< 5	0.0599799	RENAL(< 5)	NA	NA
3571	MT-ND1	Missense_Mutation	C3571A	< 5	0.35872	HEPATOPANCREATOBILIARY(< 5)	NA	NA
3572	MT-ND1	Missense_Mutation	T3572C	< 5	0.223164	ENDOMETRIAL_CARCINOMA(< 5),LUNG(< 5),RENAL(< 5),SARCOMA(< 5)	5	NA
3576	MT-ND1	Silent	C3576T	< 5	0.523114	COLORECTAL(< 5),HAEMONC(< 5)	NA	NA
3577	MT-ND1	Missense_Mutation	A3577C	< 5	0.0692762	COLORECTAL(< 5)	NA	NA
3577	MT-ND1	Missense_Mutation	A3577G	< 5	0.572954	BREAST(< 5)	NA	NA
3578	MT-ND1	Missense_Mutation	T3578C	< 5	0.310034	BLADDER(< 5),BREAST(< 5),SARCOMA(< 5)	2	NA
3579	MT-ND1	Silent	A3579G	< 5	0.142577	PROSTATE(< 5)	NA	NA
3582	MT-ND1	Silent	C3582T	< 5	0.216069	BREAST(< 5),ORAL_OROPHARYNGEAL(< 5)	NA	NA
3584	MT-ND1	Missense_Mutation	A3584C	< 5	0.0526222	LUNG(< 5)	NA	NA
3584	MT-ND1	Missense_Mutation	A3584G	< 5	0.682419	BREAST(< 5)	NA	NA
3588	MT-ND1	Silent	C3588G	< 5	0.498455	RENAL(< 5)	NA	NA
3591	MT-ND1	Silent	G3591A	7	0.444257	BREAST(< 5),COLORECTAL(< 5),HEPATOPANCREATOBILIARY(< 5),LUNG(< 5),ORAL_OROPHARYNGEAL(< 5),OVARIAN(< 5),UPPER_GASTROINTESTINAL(< 5)	1	3
3592	MT-ND1	Missense_Mutation	G3592A	< 5	0.603871	ENDOMETRIAL_CARCINOMA(< 5),SARCOMA(< 5)	1	3
3593	MT-ND1	Missense_Mutation	T3593C	6	0.457191	BLADDER(< 5),COLORECTAL(< 5),HEPATOPANCREATOBILIARY(< 5),LUNG(< 5),UPPER_GASTROINTESTINAL(< 5)	NA	1
3599	MT-ND1	Missense_Mutation	T3599C	< 5	0.310599	LUNG(< 5)	NA	1
3600	MT-ND1	Silent	C3600T	< 5	0.489641	BREAST(< 5),ENDOMETRIAL_CARCINOMA(< 5)	NA	NA
3604	MT-ND1	Silent	C3604T	< 5	0.743284	ORAL_OROPHARYNGEAL(< 5)	NA	NA
3605	MT-ND1	Missense_Mutation	T3605C	< 5	0.754144	LUNG(< 5),RENAL(< 5)	2	NA
3607	MT-ND1	Missense_Mutation	G3607A	13	0.426027	BREAST(< 5),COLORECTAL(< 5),ENDOMETRIAL_CARCINOMA(< 5),HAEMONC(< 5),LUNG(< 5),OVARIAN(< 5),SARCOMA(< 5)	NA	NA
3608	MT-ND1	Missense_Mutation	G3608A	8	0.494915	BREAST(< 5),COLORECTAL(< 5),ENDOMETRIAL_CARCINOMA(< 5),HEPATOPANCREATOBILIARY(< 5),LUNG(< 5),OVARIAN(< 5),RENAL(< 5)	NA	1
3608	MT-ND1	Missense_Mutation	G3608C	< 5	0.334888	COLORECTAL(< 5)	NA	NA
3611	MT-ND1	Missense_Mutation	T3611C	< 5	0.760979	BREAST(< 5),COLORECTAL(< 5),ENDOMETRIAL_CARCINOMA(< 5)	1	1
3614	MT-ND1	Missense_Mutation	T3614C	< 5	0.280552	BREAST(< 5),COLORECTAL(< 5),SARCOMA(< 5)	2	NA
3616	MT-ND1	Missense_Mutation	T3616C	< 5	0.689929	BREAST(< 5)	NA	2
3617	MT-ND1	Missense_Mutation	T3617C	< 5	0.245937	BREAST(< 5)	2	NA
3618	MT-ND1	Silent	T3618C	< 5	0.528618	BREAST(< 5),ENDOMETRIAL_CARCINOMA(< 5),RENAL(< 5)	1	NA
3619	MT-ND1	Missense_Mutation	A3619G	< 5	0.70337	ORAL_OROPHARYNGEAL(< 5)	NA	NA
3621	MT-ND1	Silent	T3621C	< 5	0.441118	BLADDER(< 5),NASOPHARYNGEAL(< 5)	NA	NA
3622	MT-ND1	Missense_Mutation	C3622A	< 5	0.0984378	BREAST(< 5)	NA	NA
3623	MT-ND1	Missense_Mutation	T3623C	< 5	0.284276	SARCOMA(< 5)	NA	NA
3625	MT-ND1	Missense_Mutation	G3625A	< 5	0.274807	LUNG(< 5),OVARIAN(< 5),UPPER_GASTROINTESTINAL(< 5)	NA	NA
3627	MT-ND1	Silent	C3627T	< 5	0.381249	BREAST(< 5)	NA	1
3628	MT-ND1	Missense_Mutation	A3628C	< 5	0.232573	LUNG(< 5),SARCOMA(< 5)	NA	1
3628	MT-ND1	Missense_Mutation	A3628G	< 5	0.117575	HAEMONC(< 5)	NA	1
3631	MT-ND1	Missense_Mutation	T3631C	< 5	0.411905	COLORECTAL(< 5),ENDOMETRIAL_CARCINOMA(< 5)	3	NA
3633	MT-ND1	Silent	T3633C	< 5	0.474505	BREAST(< 5),COLORECTAL(< 5)	NA	NA
3635	MT-ND1	Missense_Mutation	G3635A	< 5	0.363625	BREAST(< 5),LUNG(< 5),RENAL(< 5)	2	1
3636	MT-ND1	Silent	C3636T	< 5	0.373142	BREAST(< 5)	NA	NA
3638	MT-ND1	Missense_Mutation	T3638C	< 5	0.450186	BREAST(< 5),RENAL(< 5)	NA	NA
3640	MT-ND1	Missense_Mutation	G3640A	< 5	0.323326	BREAST(< 5),COLORECTAL(< 5),OVARIAN(< 5)	3	3
3643	MT-ND1	Missense_Mutation	G3643A	< 5	0.445608	RENAL(< 5)	3	2
3644	MT-ND1	Missense_Mutation	T3644C	< 5	0.469157	LUNG(< 5)	NA	NA
3645	MT-ND1	Silent	T3645C	< 5	0.457068	HAEMONC(< 5),OVARIAN(< 5)	1	NA
3647	MT-ND1	Missense_Mutation	A3647G	< 5	0.0560503	RENAL(< 5)	NA	NA
3649	MT-ND1	Missense_Mutation	T3649C	< 5	0.0757842	BREAST(< 5),LUNG(< 5)	1	1
3650	MT-ND1	Missense_Mutation	C3650T	< 5	0.416602	BREAST(< 5),COLORECTAL(< 5)	NA	NA
3653	MT-ND1	Missense_Mutation	T3653C	5	0.257228	BREAST(< 5),ENDOMETRIAL_CARCINOMA(< 5),HAEMONC(< 5),OVARIAN(< 5),RENAL(< 5)	1	NA
3654	MT-ND1	Silent	C3654T	< 5	0.691021	SARCOMA(< 5)	NA	NA
3656	MT-ND1	Missense_Mutation	T3656C	< 5	0.387579	LUNG(< 5),PROSTATE(< 5)	NA	NA
3657	MT-ND1	Silent	C3657A	< 5	0.20391	RENAL(< 5)	NA	NA
3658	MT-ND1	Missense_Mutation	T3658C	5	0.232654	BREAST(< 5),ENDOMETRIAL_CARCINOMA(< 5),LUNG(< 5),PROSTATE(< 5)	NA	NA
3659	MT-ND1	Missense_Mutation	G3659C	< 5	0.512643	BLADDER(< 5),ENDOMETRIAL_CARCINOMA(< 5)	NA	NA
3659	MT-ND1	Nonsense_Mutation	G3659A	< 5	0.25616	BREAST(< 5),ENDOMETRIAL_CARCINOMA(< 5),HAEMONC(< 5)	4	3
3661	MT-ND1	Missense_Mutation	T3661C	< 5	0.207018	RENAL(< 5),SARCOMA(< 5)	NA	NA
3662	MT-ND1	Missense_Mutation	C3662T	< 5	0.0613908	COLORECTAL(< 5)	NA	NA
3664	MT-ND1	Nonsense_Mutation	G3664A	8	0.324834	BLADDER(< 5),BREAST(< 5),COLORECTAL(< 5),LUNG(< 5),PROSTATE(< 5)	1	2
3665	MT-ND1	Missense_Mutation	G3665A	< 5	0.193836	BREAST(< 5),COLORECTAL(< 5)	1	1
3666	MT-ND1	Silent	G3666A	6	0.5021	COLORECTAL(< 5),ENDOMETRIAL_CARCINOMA(< 5),HAEMONC(< 5),OVARIAN(< 5)	3	NA
3666	MT-ND1	Silent	G3666T	< 5	0.951015	COLORECTAL(< 5)	NA	NA
3667	MT-ND1	Missense_Mutation	T3667C	5	0.203344	BLADDER(< 5),BREAST(< 5),COLORECTAL(< 5),RENAL(< 5)	1	1
3667	MT-ND1	Missense_Mutation	T3667G	< 5	0.251155	ENDOMETRIAL_CARCINOMA(< 5)	NA	NA
3668	MT-ND1	Nonsense_Mutation	G3668A	< 5	0.138067	BREAST(< 5)	1	1
3670	MT-ND1	Missense_Mutation	G3670A	7	0.305558	BREAST(< 5),COLORECTAL(< 5),LUNG(< 5),SARCOMA(< 5)	1	1
3677	MT-ND1	Missense_Mutation	A3677G	< 5	0.462796	ADULT_GLIOMA(< 5)	NA	NA
3683	MT-ND1	Missense_Mutation	A3683G	< 5	0.0500351	BREAST(< 5)	NA	NA
3685	MT-ND1	Missense_Mutation	T3685C	< 5	0.240481	COLORECTAL(< 5),LUNG(< 5),PROSTATE(< 5)	NA	NA
3686	MT-ND1	Missense_Mutation	A3686G	< 5	0.0584089	BREAST(< 5)	1	NA
3687	MT-ND1	Silent	C3687T	< 5	0.148936	COLORECTAL(< 5)	NA	NA
3688	MT-ND1	Missense_Mutation	G3688A	< 5	0.529764	COLORECTAL(< 5),OVARIAN(< 5)	1	2
3688	MT-ND1	Missense_Mutation	G3688C	< 5	0.0549944	BLADDER(< 5)	NA	NA
3693	MT-ND1	Silent	G3693A	9	0.289322	BLADDER(< 5),BREAST(< 5),COLORECTAL(< 5),LUNG(< 5),OVARIAN(< 5),PROSTATE(< 5),SARCOMA(< 5)	2	1
3695	MT-ND1	Missense_Mutation	T3695C	< 5	0.949761	BLADDER(< 5),HAEMONC(< 5),LUNG(< 5)	NA	NA
3696	MT-ND1	Missense_Mutation	C3696A	< 5	0.0549187	BLADDER(< 5)	NA	1
3697	MT-ND1	Missense_Mutation	G3697A	7	0.390503	BREAST(< 5),COLORECTAL(< 5),LUNG(< 5),OVARIAN(< 5),RENAL(< 5),SARCOMA(< 5)	4	NA
3698	MT-ND1	Missense_Mutation	G3698A	7	0.328412	ADULT_GLIOMA(< 5),BLADDER(< 5),COLORECTAL(< 5),HEPATOPANCREATOBILIARY(< 5),LUNG(< 5)	2	1
3699	MT-ND1	Silent	C3699G	5	0.469774	BREAST(< 5),COLORECTAL(< 5),LUNG(< 5),OVARIAN(< 5)	NA	1
3700	MT-ND1	Missense_Mutation	G3700A	< 5	0.638673	COLORECTAL(< 5)	1	NA
3701	MT-ND1	Missense_Mutation	C3701T	< 5	0.093648	RENAL(< 5)	NA	NA
3705	MT-ND1	Silent	G3705A	7	0.332509	BREAST(< 5),ENDOMETRIAL_CARCINOMA(< 5),LUNG(< 5),SARCOMA(< 5)	1	NA
3705	MT-ND1	Silent	G3705C	< 5	0.461468	BREAST(< 5),RENAL(< 5)	NA	NA
3707	MT-ND1	Missense_Mutation	G3707A	8	0.33218	ADULT_GLIOMA(< 5),BREAST(< 5),COLORECTAL(< 5),LUNG(< 5),OVARIAN(< 5),RENAL(< 5),SARCOMA(< 5)	3	1
3709	MT-ND1	Missense_Mutation	G3709A	< 5	0.655291	RENAL(< 5)	NA	NA
3712	MT-ND1	Missense_Mutation	G3712A	< 5	0.271651	BREAST(< 5),OVARIAN(< 5),PROSTATE(< 5)	NA	NA
3713	MT-ND1	Missense_Mutation	T3713C	< 5	0.463536	PROSTATE(< 5)	NA	NA
3715	MT-ND1	Missense_Mutation	G3715A	7	0.365023	BREAST(< 5),COLORECTAL(< 5),OVARIAN(< 5),PROSTATE(< 5),RENAL(< 5)	4	1
3715	MT-ND1	Missense_Mutation	G3715C	< 5	0.51154	ENDOMETRIAL_CARCINOMA(< 5),SARCOMA(< 5)	NA	NA
3721	MT-ND1	Missense_Mutation	A3721G	< 5	0.718497	SARCOMA(< 5)	NA	NA
3725	MT-ND1	Missense_Mutation	T3725C	< 5	0.513366	BREAST(< 5),ENDOMETRIAL_CARCINOMA(< 5)	NA	NA
3727	MT-ND1	Missense_Mutation	T3727C	< 5	0.378948	BREAST(< 5),PROSTATE(< 5),SARCOMA(< 5)	NA	1
3733	MT-ND1	Missense_Mutation	G3733A	< 5	0.303398	BLADDER(< 5),BREAST(< 5),COLORECTAL(< 5),RENAL(< 5)	NA	NA
3736	MT-ND1	Missense_Mutation	G3736A	< 5	0.500372	RENAL(< 5)	3	1
3737	MT-ND1	Missense_Mutation	T3737C	< 5	0.139937	BREAST(< 5),HAEMONC(< 5),HEPATOPANCREATOBILIARY(< 5)	1	NA
3738	MT-ND1	Silent	C3738T	< 5	0.081017	LUNG(< 5)	NA	NA
3740	MT-ND1	Missense_Mutation	C3740T	< 5	0.141715	COLORECTAL(< 5)	NA	NA
3743	MT-ND1	Missense_Mutation	T3743C	< 5	0.497969	ENDOMETRIAL_CARCINOMA(< 5),PROSTATE(< 5)	NA	NA
3744	MT-ND1	Silent	A3744G	< 5	0.6096	BREAST(< 5),ORAL_OROPHARYNGEAL(< 5),OVARIAN(< 5)	NA	NA
3745	MT-ND1	Missense_Mutation	G3745A	17	0.324948	ADULT_GLIOMA(< 5),BREAST(< 5),COLORECTAL(< 5),ENDOMETRIAL_CARCINOMA(< 5),HAEMONC(< 5),HEPATOPANCREATOBILIARY(< 5),LUNG(< 5),PROSTATE(< 5),RENAL(< 5),UPPER_GASTROINTESTINAL(< 5)	4	4
3745	MT-ND1	Missense_Mutation	G3745C	< 5	0.670477	PROSTATE(< 5)	NA	NA
3746	MT-ND1	Missense_Mutation	C3746A	< 5	0.083979	LUNG(< 5)	NA	NA
3749	MT-ND1	Missense_Mutation	T3749C	< 5	0.725711	HEPATOPANCREATOBILIARY(< 5),TESTICULAR_GERM_CELL_TUMOURS(< 5)	4	2
3752	MT-ND1	Missense_Mutation	T3752C	< 5	0.870498	COLORECTAL(< 5)	NA	NA
3753	MT-ND1	Silent	T3753C	< 5	0.251175	SARCOMA(< 5)	NA	NA
3755	MT-ND1	Missense_Mutation	T3755C	< 5	0.066385	SARCOMA(< 5)	NA	NA
3760	MT-ND1	Missense_Mutation	T3760C	6	0.490628	BLADDER(< 5),BREAST(< 5),COLORECTAL(< 5),RENAL(< 5),SARCOMA(< 5)	NA	1
3761	MT-ND1	Missense_Mutation	C3761T	< 5	0.114449	BREAST(< 5),COLORECTAL(< 5),LUNG(< 5)	NA	1
3764	MT-ND1	Missense_Mutation	C3764T	< 5	0.510683	BREAST(< 5),SARCOMA(< 5),TESTICULAR_GERM_CELL_TUMOURS(< 5)	NA	NA
3767	MT-ND1	Missense_Mutation	T3767C	< 5	0.115764	SARCOMA(< 5)	1	1
3770	MT-ND1	Missense_Mutation	T3770C	< 5	0.752365	COLORECTAL(< 5)	NA	1
3773	MT-ND1	Missense_Mutation	T3773C	< 5	0.37619	LUNG(< 5)	2	NA
3776	MT-ND1	Missense_Mutation	G3776A	5	0.511042	BREAST(< 5),COLORECTAL(< 5),HAEMONC(< 5),LUNG(< 5)	1	NA
3778	MT-ND1	Missense_Mutation	G3778A	< 5	0.156696	BREAST(< 5),ENDOMETRIAL_CARCINOMA(< 5),HEPATOPANCREATOBILIARY(< 5)	2	4
3778	MT-ND1	Missense_Mutation	G3778C	< 5	0.0626792	LUNG(< 5),SARCOMA(< 5)	NA	NA
3779	MT-ND1	Missense_Mutation	G3779A	< 5	0.0865515	BREAST(< 5),HAEMONC(< 5),ORAL_OROPHARYNGEAL(< 5)	6	NA
3781	MT-ND1	Missense_Mutation	T3781C	5	0.280867	BREAST(< 5),COLORECTAL(< 5),ENDOMETRIAL_CARCINOMA(< 5)	NA	NA
3784	MT-ND1	Missense_Mutation	T3784C	< 5	0.206177	COLORECTAL(< 5),HEPATOPANCREATOBILIARY(< 5)	NA	NA
3785	MT-ND1	Missense_Mutation	T3785C	< 5	0.288469	COLORECTAL(< 5)	1	NA
3786	MT-ND1	Silent	T3786C	< 5	0.829207	BREAST(< 5),ENDOMETRIAL_CARCINOMA(< 5)	NA	1
3789	MT-ND1	Silent	C3789T	< 5	0.078804	RENAL(< 5)	NA	NA
3791	MT-ND1	Missense_Mutation	T3791C	< 5	0.600968	COLORECTAL(< 5),OVARIAN(< 5)	1	1
3793	MT-ND1	Missense_Mutation	T3793C	< 5	0.844172	COLORECTAL(< 5)	NA	NA
3796	MT-ND1	Missense_Mutation	A3796C	< 5	0.810669	RENAL(< 5)	NA	NA
3796	MT-ND1	Missense_Mutation	A3796G	< 5	0.531183	BREAST(< 5),PROSTATE(< 5),SARCOMA(< 5)	NA	NA
3799	MT-ND1	Missense_Mutation	C3799T	< 5	0.480841	CARCINOMA_OF_UNKNOWN_PRIMARY(< 5)	NA	NA
3801	MT-ND1	Silent	T3801C	< 5	0.476097	ORAL_OROPHARYNGEAL(< 5),SARCOMA(< 5)	NA	NA
3803	MT-ND1	Missense_Mutation	T3803C	< 5	0.222693	CARCINOMA_OF_UNKNOWN_PRIMARY(< 5),SARCOMA(< 5)	2	1
3807	MT-ND1	Silent	A3807T	< 5	0.265375	BREAST(< 5)	NA	NA
3810	MT-ND1	Silent	A3810G	< 5	0.279418	RENAL(< 5)	NA	NA
3814	MT-ND1	Missense_Mutation	G3814A	< 5	0.557615	COLORECTAL(< 5),OVARIAN(< 5)	NA	2
3816	MT-ND1	Silent	A3816G	< 5	0.346578	BLADDER(< 5),BREAST(< 5)	NA	NA
3817	MT-ND1	Missense_Mutation	C3817T	< 5	0.135678	LUNG(< 5)	NA	NA
3818	MT-ND1	Missense_Mutation	A3818C	< 5	0.48595	HAEMONC(< 5)	NA	NA
3821	MT-ND1	Missense_Mutation	T3821C	< 5	0.753281	BREAST(< 5),RENAL(< 5)	1	NA
3821	MT-ND1	Missense_Mutation	T3821G	< 5	0.770265	RENAL(< 5)	NA	NA
3824	MT-ND1	Nonsense_Mutation	G3824A	< 5	0.0886441	COLORECTAL(< 5)	NA	NA
3826	MT-ND1	Silent	T3826C	< 5	0.0581921	BREAST(< 5)	NA	NA
3827	MT-ND1	Missense_Mutation	T3827C	< 5	0.0627767	LUNG(< 5)	NA	NA
3829	MT-ND1	Missense_Mutation	C3829A	< 5	0.166424	UPPER_GASTROINTESTINAL(< 5)	NA	NA
3830	MT-ND1	Missense_Mutation	T3830C	< 5	0.489419	BREAST(< 5),ENDOMETRIAL_CARCINOMA(< 5)	2	NA
3833	MT-ND1	Missense_Mutation	T3833C	< 5	0.569066	BREAST(< 5)	1	NA
3834	MT-ND1	Silent	G3834A	9	0.498844	BREAST(< 5),COLORECTAL(< 5),ENDOMETRIAL_CARCINOMA(< 5),HEPATOPANCREATOBILIARY(< 5),LUNG(< 5),MALIGNANT_MELANOMA(< 5),UPPER_GASTROINTESTINAL(< 5)	5	1
3838	MT-ND1	Missense_Mutation	T3838C	< 5	0.227828	BREAST(< 5),COLORECTAL(< 5),LUNG(< 5)	2	NA
3841	MT-ND1	Missense_Mutation	T3841C	< 5	0.201896	COLORECTAL(< 5),LUNG(< 5)	NA	NA
3842	MT-ND1	Nonsense_Mutation	G3842A	10	0.353389	BREAST(< 5),COLORECTAL(< 5),ENDOMETRIAL_CARCINOMA(< 5),LUNG(< 5),ORAL_OROPHARYNGEAL(< 5),RENAL(< 5),SARCOMA(< 5)	3	2
3847	MT-ND1	Silent	T3847C	< 5	0.636435	ENDOMETRIAL_CARCINOMA(< 5)	NA	NA
3849	MT-ND1	Silent	G3849A	< 5	0.228704	COLORECTAL(< 5)	2	1
3850	MT-ND1	Missense_Mutation	G3850A	15	0.473811	BLADDER(< 5),BREAST(< 5),COLORECTAL(5),ENDOMETRIAL_CARCINOMA(< 5),LUNG(< 5),PROSTATE(< 5),RENAL(< 5),SARCOMA(< 5)	4	3
3850	MT-ND1	Missense_Mutation	G3850C	< 5	0.342049	BREAST(< 5)	NA	NA
3854	MT-ND1	Missense_Mutation	T3854C	< 5	0.178664	BREAST(< 5)	NA	NA
3857	MT-ND1	Missense_Mutation	T3857C	< 5	0.246949	BREAST(< 5),OVARIAN(< 5)	NA	1
3859	MT-ND1	Missense_Mutation	T3859C	< 5	0.131939	COLORECTAL(< 5)	NA	3
3860	MT-ND1	Nonsense_Mutation	G3860A	10	0.318661	BREAST(< 5),COLORECTAL(< 5),ENDOMETRIAL_CARCINOMA(< 5),LUNG(< 5),RENAL(< 5)	3	4
3862	MT-ND1	Missense_Mutation	T3862C	< 5	0.181667	BREAST(< 5),ENDOMETRIAL_CARCINOMA(< 5)	1	NA
3863	MT-ND1	Missense_Mutation	T3863G	< 5	0.0638845	BREAST(< 5)	NA	NA
3866	MT-ND1	Missense_Mutation	T3866C	< 5	0.330158	BLADDER(< 5),HEPATOPANCREATOBILIARY(< 5),PROSTATE(< 5),RENAL(< 5)	NA	1
3868	MT-ND1	Missense_Mutation	T3868C	< 5	0.165707	OVARIAN(< 5)	NA	NA
3877	MT-ND1	Missense_Mutation	G3877A	6	0.42695	BLADDER(< 5),BREAST(< 5),COLORECTAL(< 5),ORAL_OROPHARYNGEAL(< 5),OVARIAN(< 5)	3	2
3880	MT-ND1	Missense_Mutation	G3880A	< 5	0.386202	BREAST(< 5),ORAL_OROPHARYNGEAL(< 5),OVARIAN(< 5),RENAL(< 5)	2	1
3882	MT-ND1	Silent	G3882A	< 5	0.139575	OVARIAN(< 5)	NA	1
3887	MT-ND1	Missense_Mutation	A3887G	< 5	0.558891	BREAST(< 5),ORAL_OROPHARYNGEAL(< 5)	1	NA
3888	MT-ND1	Missense_Mutation	C3888A	< 5	0.726292	ORAL_OROPHARYNGEAL(< 5)	NA	NA
3890	MT-ND1	Missense_Mutation	G3890A	5	0.32274	BREAST(< 5),COLORECTAL(< 5),ENDOMETRIAL_CARCINOMA(< 5),RENAL(< 5)	2	3
3890	MT-ND1	Missense_Mutation	G3890T	< 5	0.622182	COLORECTAL(< 5)	NA	NA
3892	MT-ND1	Missense_Mutation	A3892G	< 5	0.260069	BREAST(< 5)	NA	NA
3898	MT-ND1	Missense_Mutation	T3898C	< 5	0.827842	RENAL(< 5)	3	1
3901	MT-ND1	Missense_Mutation	G3901A	< 5	0.523041	BREAST(< 5),HAEMONC(< 5),RENAL(< 5),SARCOMA(< 5)	3	2
3905	MT-ND1	Missense_Mutation	T3905C	< 5	0.94329	COLORECTAL(< 5)	1	1
3906	MT-ND1	Silent	T3906C	< 5	0.139461	BREAST(< 5),COLORECTAL(< 5),ENDOMETRIAL_CARCINOMA(< 5)	NA	NA
3907	MT-ND1	Missense_Mutation	G3907A	5	0.444003	BREAST(< 5),COLORECTAL(< 5),ENDOMETRIAL_CARCINOMA(< 5),HEPATOPANCREATOBILIARY(< 5),LUNG(< 5)	2	NA
3907	MT-ND1	Missense_Mutation	G3907C	< 5	0.105165	BREAST(< 5),LUNG(< 5)	NA	NA
3908	MT-ND1	Missense_Mutation	C3908T	< 5	0.0510897	RENAL(< 5)	3	1
3910	MT-ND1	Missense_Mutation	G3910A	9	0.178552	ADULT_GLIOMA(< 5),BREAST(< 5),COLORECTAL(< 5),LUNG(< 5),SARCOMA(< 5)	5	2
3910	MT-ND1	Nonsense_Mutation	G3910T	< 5	0.0605447	COLORECTAL(< 5)	NA	NA
3912	MT-ND1	Silent	A3912G	< 5	0.0672121	SARCOMA(< 5)	NA	NA
3913	MT-ND1	Nonsense_Mutation	G3913A	8	0.322212	ADULT_GLIOMA(< 5),BREAST(< 5),COLORECTAL(< 5),LUNG(< 5),RENAL(< 5)	1	2
3914	MT-ND1	Missense_Mutation	G3914A	< 5	0.360674	COLORECTAL(< 5),ORAL_OROPHARYNGEAL(< 5)	2	1
3915	MT-ND1	Silent	G3915A	10	0.370382	BREAST(< 5),COLORECTAL(< 5),LUNG(< 5),OVARIAN(< 5),RENAL(< 5),SARCOMA(< 5)	NA	2
3916	MT-ND1	Missense_Mutation	G3916A	< 5	0.467429	BLADDER(< 5),COLORECTAL(< 5),OVARIAN(< 5)	2	2
3916	MT-ND1	Missense_Mutation	G3916C	< 5	0.797296	COLORECTAL(< 5)	NA	NA
3917	MT-ND1	Missense_Mutation	A3917G	< 5	0.636717	RENAL(< 5)	NA	NA
3918	MT-ND1	Silent	G3918A	10	0.481308	COLORECTAL(< 5),ENDOMETRIAL_CARCINOMA(< 5),HAEMONC(< 5),LUNG(< 5),ORAL_OROPHARYNGEAL(< 5),PROSTATE(< 5)	6	3
3919	MT-ND1	Missense_Mutation	T3919C	5	0.432233	BREAST(< 5),ENDOMETRIAL_CARCINOMA(< 5),OVARIAN(< 5),PROSTATE(< 5),RENAL(< 5)	1	NA
3922	MT-ND1	Missense_Mutation	G3922A	13	0.466875	BREAST(< 5),COLORECTAL(8),HEPATOPANCREATOBILIARY(< 5),LUNG(< 5)	3	3
3922	MT-ND1	Nonsense_Mutation	G3922T	< 5	0.30775	BREAST(< 5)	NA	NA
3928	MT-ND1	Missense_Mutation	G3928A	< 5	0.582468	BREAST(< 5),COLORECTAL(< 5),ENDOMETRIAL_CARCINOMA(< 5),SARCOMA(< 5)	1	1
3929	MT-ND1	Missense_Mutation	T3929C	< 5	0.34084	COLORECTAL(< 5),SARCOMA(< 5)	NA	NA
3931	MT-ND1	Missense_Mutation	T3931C	< 5	0.164479	BREAST(< 5),SARCOMA(< 5)	NA	NA
3934	MT-ND1	Missense_Mutation	G3934A	7	0.372	ADULT_GLIOMA(< 5),BREAST(< 5),COLORECTAL(< 5),HAEMONC(< 5),MALIGNANT_MELANOMA(< 5),OVARIAN(< 5),RENAL(< 5)	3	1
3935	MT-ND1	Missense_Mutation	G3935A	< 5	0.314611	BREAST(< 5),COLORECTAL(< 5),OVARIAN(< 5),PROSTATE(< 5)	4	3
3937	MT-ND1	Missense_Mutation	T3937C	< 5	0.0603112	BREAST(< 5)	NA	NA
3938	MT-ND1	Missense_Mutation	T3938C	< 5	0.653567	COLORECTAL(< 5),PROSTATE(< 5),SARCOMA(< 5)	NA	NA
3939	MT-ND1	Missense_Mutation	C3939A	< 5	0.288233	BREAST(< 5),COLORECTAL(< 5)	NA	NA
3941	MT-ND1	Missense_Mutation	A3941G	< 5	0.899253	BREAST(< 5)	NA	NA
3946	MT-ND1	Missense_Mutation	G3946A	10	0.532791	BLADDER(< 5),COLORECTAL(7),LUNG(< 5)	7	5
3949	MT-ND1	Missense_Mutation	T3949C	5	0.424841	COLORECTAL(< 5),ORAL_OROPHARYNGEAL(< 5),PROSTATE(< 5),RENAL(< 5)	NA	NA
3952	MT-ND1	Missense_Mutation	G3952A	< 5	0.409584	BREAST(< 5),COLORECTAL(< 5),ENDOMETRIAL_CARCINOMA(< 5)	2	NA
3953	MT-ND1	Missense_Mutation	C3953T	< 5	0.240075	LUNG(< 5)	NA	NA
3955	MT-ND1	Missense_Mutation	G3955A	5	0.296019	COLORECTAL(< 5),LUNG(< 5)	3	2
3958	MT-ND1	Missense_Mutation	G3958A	< 5	0.590441	BREAST(< 5),COLORECTAL(< 5),HEPATOPANCREATOBILIARY(< 5)	NA	3
3959	MT-ND1	Missense_Mutation	G3959A	9	0.581499	BREAST(< 5),COLORECTAL(5),LUNG(< 5),OVARIAN(< 5),RENAL(< 5)	1	1
3964	MT-ND1	Missense_Mutation	T3964C	< 5	0.878847	ENDOMETRIAL_CARCINOMA(< 5)	1	NA
3966	MT-ND1	Silent	C3966T	< 5	0.448388	HAEMONC(< 5)	NA	NA
3967	MT-ND1	Missense_Mutation	G3967A	5	0.491759	BREAST(< 5),COLORECTAL(< 5),ENDOMETRIAL_CARCINOMA(< 5),LUNG(< 5),RENAL(< 5)	4	3
3967	MT-ND1	Missense_Mutation	G3967C	< 5	0.0795014	RENAL(< 5)	NA	NA
3970	MT-ND1	Silent	C3970T	< 5	0.272516	ADULT_GLIOMA(< 5)	NA	NA
3971	MT-ND1	Missense_Mutation	T3971C	< 5	0.489802	BREAST(< 5),RENAL(< 5)	NA	NA
3973	MT-ND1	Missense_Mutation	T3973C	< 5	0.05434	ENDOMETRIAL_CARCINOMA(< 5)	1	NA
3974	MT-ND1	Missense_Mutation	T3974C	< 5	0.212676	BREAST(< 5),OVARIAN(< 5)	NA	NA
3975	MT-ND1	Silent	C3975T	< 5	0.486157	CARCINOMA_OF_UNKNOWN_PRIMARY(< 5)	NA	NA
3977	MT-ND1	Missense_Mutation	T3977C	< 5	0.440954	BREAST(< 5),ENDOMETRIAL_CARCINOMA(< 5),PROSTATE(< 5)	1	NA
3978	MT-ND1	Silent	C3978T	< 5	0.515901	ORAL_OROPHARYNGEAL(< 5)	1	NA
3980	MT-ND1	Missense_Mutation	T3980C	< 5	0.29856	LUNG(< 5),SARCOMA(< 5)	1	NA
3982	MT-ND1	Missense_Mutation	G3982A	7	0.204889	BREAST(5),COLORECTAL(< 5),PROSTATE(< 5)	4	4
3982	MT-ND1	Missense_Mutation	G3982C	< 5	0.108597	RENAL(< 5)	NA	NA
3985	MT-ND1	Missense_Mutation	G3985A	7	0.314558	BREAST(< 5),COLORECTAL(< 5),ENDOMETRIAL_CARCINOMA(< 5),LUNG(< 5),PROSTATE(< 5)	1	1
3985	MT-ND1	Missense_Mutation	G3985C	< 5	0.434483	COLORECTAL(< 5)	NA	NA
3989	MT-ND1	Missense_Mutation	A3989G	< 5	0.301623	OVARIAN(< 5)	NA	NA
3990	MT-ND1	Silent	C3990T	< 5	0.0711827	BREAST(< 5)	NA	NA
3996	MT-ND1	Silent	C3996T	< 5	0.0646392	COLORECTAL(< 5)	NA	NA
3998	MT-ND1	Missense_Mutation	T3998C	< 5	0.202454	BREAST(< 5),SARCOMA(< 5)	NA	NA
3999	MT-ND1	Silent	T3999C	< 5	0.365791	BREAST(< 5),SARCOMA(< 5)	NA	NA
4001	MT-ND1	Missense_Mutation	T4001C	< 5	0.349152	COLORECTAL(< 5)	NA	NA
4002	MT-ND1	Silent	T4002C	< 5	0.331455	BREAST(< 5),COLORECTAL(< 5)	NA	NA
4004	MT-ND1	Missense_Mutation	T4004C	< 5	0.194163	ENDOMETRIAL_CARCINOMA(< 5)	NA	1
4007	MT-ND1	Missense_Mutation	T4007C	< 5	0.942698	ENDOMETRIAL_CARCINOMA(< 5)	NA	NA
4011	MT-ND1	Silent	C4011T	< 5	0.0642822	BREAST(< 5)	NA	NA
4013	MT-ND1	Missense_Mutation	C4013T	< 5	0.617138	LUNG(< 5)	NA	NA
4016	MT-ND1	Missense_Mutation	T4016C	< 5	0.284248	LUNG(< 5)	NA	NA
4022	MT-ND1	Missense_Mutation	C4022T	< 5	0.843005	COLORECTAL(< 5)	NA	NA
4023	MT-ND1	Silent	T4023C	< 5	0.64827	SARCOMA(< 5)	NA	NA
4024	MT-ND1	Missense_Mutation	A4024T	< 5	0.188529	ENDOMETRIAL_CARCINOMA(< 5)	NA	NA
4028	MT-ND1	Missense_Mutation	T4028C	< 5	0.694506	BREAST(< 5),HAEMONC(< 5),OVARIAN(< 5),RENAL(< 5)	2	NA
4029	MT-ND1	Missense_Mutation	C4029G	< 5	0.0851342	RENAL(< 5)	NA	NA
4030	MT-ND1	Missense_Mutation	T4030C	< 5	0.177689	ADULT_GLIOMA(< 5)	NA	NA
4032	MT-ND1	Missense_Mutation	C4032A	< 5	0.987267	BLADDER(< 5)	NA	1
4032	MT-ND1	Silent	C4032T	< 5	0.332599	COLORECTAL(< 5)	NA	NA
4034	MT-ND1	Missense_Mutation	T4034C	< 5	0.48945	BREAST(< 5),RENAL(< 5)	NA	NA
4036	MT-ND1	Nonsense_Mutation	G4036A	5	0.387519	BREAST(< 5),CHILDHOOD(< 5),ORAL_OROPHARYNGEAL(< 5),RENAL(< 5),SARCOMA(< 5)	1	NA
4037	MT-ND1	Missense_Mutation	G4037A	6	0.30627	COLORECTAL(< 5),ENDOMETRIAL_CARCINOMA(< 5),RENAL(< 5),UPPER_GASTROINTESTINAL(< 5)	5	NA
4038	MT-ND1	Silent	A4038G	< 5	0.206766	COLORECTAL(< 5)	NA	NA
4040	MT-ND1	Missense_Mutation	C4040A	< 5	0.109102	HAEMONC(< 5)	NA	NA
4047	MT-ND1	Silent	T4047C	< 5	0.375594	BREAST(< 5),HEPATOPANCREATOBILIARY(< 5),SARCOMA(< 5)	1	1
4048	MT-ND1	Missense_Mutation	G4048A	11	0.35947	BLADDER(< 5),BREAST(< 5),COLORECTAL(< 5),HAEMONC(< 5),LUNG(< 5),ORAL_OROPHARYNGEAL(< 5)	4	NA
4049	MT-ND1	Missense_Mutation	A4049G	< 5	0.527337	BREAST(< 5),HAEMONC(< 5)	NA	NA
4051	MT-ND1	Missense_Mutation	G4051A	< 5	0.818353	COLORECTAL(< 5),RENAL(< 5),SARCOMA(< 5)	NA	NA
4053	MT-ND1	Silent	A4053G	< 5	0.199372	BREAST(< 5)	NA	NA
4055	MT-ND1	Missense_Mutation	T4055C	< 5	0.604241	COLORECTAL(< 5),HAEMONC(< 5),HEPATOPANCREATOBILIARY(< 5)	2	NA
4057	MT-ND1	Missense_Mutation	T4057C	< 5	0.525242	BLADDER(< 5),BREAST(< 5),COLORECTAL(< 5),PROSTATE(< 5)	NA	NA
4063	MT-ND1	Missense_Mutation	G4063A	< 5	0.0862043	BREAST(< 5),OVARIAN(< 5),PROSTATE(< 5)	NA	NA
4067	MT-ND1	Missense_Mutation	T4067C	< 5	0.852231	OVARIAN(< 5)	NA	NA
4069	MT-ND1	Missense_Mutation	T4069C	< 5	0.412059	BREAST(< 5),ENDOMETRIAL_CARCINOMA(< 5),LUNG(< 5)	NA	NA
4072	MT-ND1	Missense_Mutation	A4072G	< 5	0.0601318	HAEMONC(< 5)	NA	NA
4073	MT-ND1	Missense_Mutation	C4073T	< 5	0.0753437	RENAL(< 5)	NA	NA
4078	MT-ND1	Missense_Mutation	T4078C	< 5	0.144408	COLORECTAL(< 5)	NA	NA
4080	MT-ND1	Silent	T4080C	< 5	0.221899	ENDOMETRIAL_CARCINOMA(< 5),LUNG(< 5)	NA	NA
4081	MT-ND1	Missense_Mutation	T4081C	< 5	0.74378	BREAST(< 5)	1	NA
4082	MT-ND1	Missense_Mutation	T4082C	< 5	0.071394	SARCOMA(< 5)	NA	NA
4084	MT-ND1	Missense_Mutation	G4084A	< 5	0.449626	COLORECTAL(< 5),LUNG(< 5)	NA	NA
4085	MT-ND1	Missense_Mutation	T4085C	< 5	0.365323	ADULT_GLIOMA(< 5),BREAST(< 5)	NA	NA
4086	MT-ND1	Silent	C4086T	< 5	0.0997372	LUNG(< 5)	1	1
4092	MT-ND1	Silent	G4092A	< 5	0.710004	BLADDER(< 5),COLORECTAL(< 5)	1	2
4093	MT-ND1	Missense_Mutation	A4093G	< 5	0.551865	BREAST(< 5),LUNG(< 5),RENAL(< 5)	NA	NA
4100	MT-ND1	Missense_Mutation	T4100C	< 5	0.0829112	PROSTATE(< 5)	NA	NA
4101	MT-ND1	Silent	T4101C	< 5	0.762228	BLADDER(< 5),ENDOMETRIAL_CARCINOMA(< 5)	NA	NA
4103	MT-ND1	Missense_Mutation	T4103C	< 5	0.445544	SARCOMA(< 5)	1	1
4108	MT-ND1	Missense_Mutation	T4108C	< 5	0.343623	BREAST(< 5),HEPATOPANCREATOBILIARY(< 5)	1	NA
4112	MT-ND1	Missense_Mutation	T4112C	5	0.241958	COLORECTAL(< 5),OVARIAN(< 5),PROSTATE(< 5)	2	2
4113	MT-ND1	Silent	G4113A	5	0.465353	BREAST(< 5),ENDOMETRIAL_CARCINOMA(< 5),LUNG(< 5)	1	1
4114	MT-ND1	Missense_Mutation	T4114C	< 5	0.438059	BREAST(< 5),LUNG(< 5)	1	NA
4116	MT-ND1	Silent	C4116T	< 5	0.0862705	LUNG(< 5)	NA	NA
4117	MT-ND1	Silent	T4117C	< 5	0.662186	ENDOMETRIAL_CARCINOMA(< 5),HAEMONC(< 5),SARCOMA(< 5)	2	NA
4118	MT-ND1	Missense_Mutation	T4118C	< 5	0.246506	ENDOCRINE(< 5),LUNG(< 5)	2	1
4122	MT-ND1	Silent	A4122G	< 5	0.176554	RENAL(< 5)	NA	NA
4123	MT-ND1	Missense_Mutation	A4123G	< 5	0.212597	OVARIAN(< 5)	NA	NA
4124	MT-ND1	Missense_Mutation	T4124C	< 5	0.812505	BREAST(< 5)	1	1
4127	MT-ND1	Missense_Mutation	G4127A	< 5	0.0968707	HEPATOPANCREATOBILIARY(< 5)	NA	1
4133	MT-ND1	Missense_Mutation	C4133T	< 5	0.253919	BREAST(< 5)	NA	NA
4135	MT-ND1	Missense_Mutation	T4135C	< 5	0.126487	COLORECTAL(< 5)	1	NA
4136	MT-ND1	Missense_Mutation	A4136C	< 5	0.182545	ENDOMETRIAL_CARCINOMA(< 5),LUNG(< 5),SARCOMA(< 5)	NA	1
4136	MT-ND1	Missense_Mutation	A4136G	5	0.117412	HAEMONC(< 5),HEPATOPANCREATOBILIARY(< 5),LUNG(< 5),SARCOMA(< 5),UPPER_GASTROINTESTINAL(< 5)	1	NA
4142	MT-ND1	Missense_Mutation	G4142A	16	0.367839	BREAST(< 5),COLORECTAL(5),LUNG(6),PROSTATE(< 5),RENAL(< 5)	5	1
4142	MT-ND1	Missense_Mutation	G4142C	< 5	0.317204	PROSTATE(< 5)	NA	NA
4142	MT-ND1	Missense_Mutation	G4142T	< 5	0.481795	BLADDER(< 5),LUNG(< 5)	NA	NA
4144	MT-ND1	Missense_Mutation	T4144C	5	0.122293	COLORECTAL(< 5),HAEMONC(< 5),MALIGNANT_MELANOMA(< 5),SARCOMA(< 5)	NA	NA
4145	MT-ND1	Missense_Mutation	T4145C	< 5	0.574688	PROSTATE(< 5)	NA	NA
4146	MT-ND1	Silent	C4146T	< 5	0.891553	LUNG(< 5)	NA	NA
4148	MT-ND1	Missense_Mutation	G4148A	9	0.334666	BREAST(< 5),COLORECTAL(< 5),LUNG(< 5),OVARIAN(< 5),RENAL(< 5),SARCOMA(< 5)	6	3
4152	MT-ND1	Silent	C4152T	< 5	0.0895574	COLORECTAL(< 5)	NA	NA
4153	MT-ND1	Missense_Mutation	G4153A	13	0.575281	ADULT_GLIOMA(< 5),BLADDER(< 5),BREAST(< 5),CARCINOMA_OF_UNKNOWN_PRIMARY(< 5),COLORECTAL(< 5),ENDOMETRIAL_CARCINOMA(< 5),LUNG(< 5),RENAL(< 5),SARCOMA(< 5)	7	3
4158	MT-ND1	Silent	A4158G	< 5	0.0743198	BREAST(< 5)	NA	NA
4160	MT-ND1	Missense_Mutation	T4160C	5	0.434685	BLADDER(< 5),HEPATOPANCREATOBILIARY(< 5),OVARIAN(< 5)	NA	1
4163	MT-ND1	Missense_Mutation	T4163C	< 5	0.172316	ADULT_GLIOMA(< 5),SARCOMA(< 5)	1	NA
4169	MT-ND1	Missense_Mutation	T4169C	< 5	0.127944	BREAST(< 5),RENAL(< 5)	NA	NA
4172	MT-ND1	Missense_Mutation	T4172C	< 5	0.291862	BREAST(< 5),OVARIAN(< 5)	NA	1
4175	MT-ND1	Nonsense_Mutation	G4175A	< 5	0.223996	LUNG(< 5),ORAL_OROPHARYNGEAL(< 5)	NA	NA
4178	MT-ND1	Missense_Mutation	A4178T	< 5	0.0541004	BREAST(< 5)	NA	NA
4181	MT-ND1	Missense_Mutation	A4181C	< 5	0.729403	ENDOMETRIAL_CARCINOMA(< 5)	NA	NA
4184	MT-ND1	Missense_Mutation	T4184C	< 5	0.246606	OVARIAN(< 5)	NA	NA
4186	MT-ND1	Silent	C4186T	< 5	0.273414	HAEMONC(< 5)	NA	NA
4187	MT-ND1	Missense_Mutation	T4187C	< 5	0.506736	ENDOMETRIAL_CARCINOMA(< 5),UPPER_GASTROINTESTINAL(< 5)	NA	NA
4189	MT-ND1	Missense_Mutation	C4189T	< 5	0.416851	BREAST(< 5),RENAL(< 5)	NA	NA
4191	MT-ND1	Silent	A4191C	< 5	0.375452	RENAL(< 5)	NA	NA
4193	MT-ND1	Missense_Mutation	T4193C	< 5	0.399303	COLORECTAL(< 5),RENAL(< 5),SARCOMA(< 5)	NA	NA
4199	MT-ND1	Missense_Mutation	T4199C	< 5	0.229281	BREAST(< 5)	NA	NA
4201	MT-ND1	Missense_Mutation	G4201A	7	0.392306	BLADDER(< 5),BREAST(< 5),COLORECTAL(< 5),OVARIAN(< 5),RENAL(< 5)	2	NA
4201	MT-ND1	Missense_Mutation	G4201C	< 5	0.115398	CARCINOMA_OF_UNKNOWN_PRIMARY(< 5),ORAL_OROPHARYNGEAL(< 5)	1	NA
4203	MT-ND1	Silent	A4203T	< 5	0.0534851	ENDOMETRIAL_CARCINOMA(< 5)	NA	NA
4204	MT-ND1	Silent	T4204C	< 5	0.106511	COLORECTAL(< 5)	NA	NA
4205	MT-ND1	Missense_Mutation	T4205C	< 5	0.149218	BLADDER(< 5)	NA	NA
4208	MT-ND1	Missense_Mutation	T4208C	< 5	0.392741	RENAL(< 5)	1	NA
4209	MT-ND1	Silent	T4209C	< 5	0.0511215	BREAST(< 5)	NA	NA
4211	MT-ND1	Missense_Mutation	T4211C	< 5	0.708899	ENDOMETRIAL_CARCINOMA(< 5),LUNG(< 5)	NA	NA
4213	MT-ND1	Missense_Mutation	T4213C	< 5	0.159085	BREAST(< 5),COLORECTAL(< 5),SARCOMA(< 5)	NA	NA
4214	MT-ND1	Nonsense_Mutation	G4214A	< 5	0.305556	COLORECTAL(< 5),OVARIAN(< 5)	NA	NA
4216	MT-ND1	Missense_Mutation	T4216C	5	0.234817	BREAST(< 5),COLORECTAL(< 5),ENDOMETRIAL_CARCINOMA(< 5),PROSTATE(< 5)	1	1
4219	MT-ND1	Missense_Mutation	G4219A	8	0.332042	BREAST(< 5),COLORECTAL(5),ENDOMETRIAL_CARCINOMA(< 5),RENAL(< 5)	4	NA
4219	MT-ND1	Missense_Mutation	G4219C	< 5	0.157614	ENDOMETRIAL_CARCINOMA(< 5)	NA	NA
4220	MT-ND1	Missense_Mutation	T4220C	< 5	0.268975	COLORECTAL(< 5),HAEMONC(< 5),OVARIAN(< 5),RENAL(< 5)	NA	NA
4222	MT-ND1	Missense_Mutation	T4222C	< 5	0.337398	RENAL(< 5),SARCOMA(< 5),UPPER_GASTROINTESTINAL(< 5)	2	1
4225	MT-ND1	Missense_Mutation	A4225G	< 5	0.752302	ENDOMETRIAL_CARCINOMA(< 5)	NA	NA
4229	MT-ND1	Missense_Mutation	C4229T	< 5	0.329025	CHILDHOOD(< 5)	NA	NA
4230	MT-ND1	Silent	C4230T	< 5	0.129336	OVARIAN(< 5)	NA	NA
4232	MT-ND1	Missense_Mutation	T4232C	< 5	0.499436	PROSTATE(< 5),SARCOMA(< 5)	NA	NA
4234	MT-ND1	Missense_Mutation	A4234T	< 5	0.910762	RENAL(< 5)	NA	NA
4240	MT-ND1	Missense_Mutation	T4240C	< 5	0.706384	ENDOMETRIAL_CARCINOMA(< 5),LUNG(< 5),ORAL_OROPHARYNGEAL(< 5),RENAL(< 5)	1	NA
4242	MT-ND1	Silent	C4242T	< 5	0.481245	BREAST(< 5),ENDOMETRIAL_CARCINOMA(< 5)	NA	NA
4244	MT-ND1	Missense_Mutation	G4244A	5	0.626827	BREAST(< 5),COLORECTAL(< 5),LUNG(< 5),RENAL(< 5),SARCOMA(< 5)	3	1
4247	MT-ND1	Missense_Mutation	T4247C	< 5	0.719754	BREAST(< 5)	NA	NA
4248	MT-ND1	Missense_Mutation	T4248A	< 5	0.232629	RENAL(< 5)	NA	NA
4248	MT-ND1	Silent	T4248C	< 5	0.0770615	BREAST(< 5)	1	NA
4249	MT-ND1	Missense_Mutation	C4249A	< 5	0.596842	BREAST(< 5),RENAL(< 5)	NA	NA
4250	MT-ND1	Missense_Mutation	C4250T	< 5	0.0724793	RENAL(< 5)	NA	NA
4251	MT-ND1	Silent	C4251T	< 5	0.0641378	COLORECTAL(< 5)	NA	NA
4254	MT-ND1	Silent	T4254C	< 5	0.0809438	SARCOMA(< 5)	1	NA
4255	MT-ND1	Missense_Mutation	C4255A	< 5	0.464236	OVARIAN(< 5)	NA	NA
4260	MT-ND1	Silent	C4260A	< 5	0.157407	COLORECTAL(< 5)	NA	NA
4261	MT-ND1	Silent	T4261C	< 5	0.633828	BREAST(< 5),HEPATOPANCREATOBILIARY(< 5),LUNG(< 5),RENAL(< 5)	3	NA
4264	MT-TI	3'Flank	G4264A	6	0.353265	COLORECTAL(< 5),ENDOMETRIAL_CARCINOMA(< 5),LUNG(< 5),OVARIAN(< 5)	NA	1
4266	MT-TI	3'Flank	A4266T	< 5	0.567431	OVARIAN(< 5)	NA	NA
4268	MT-TI	3'Flank	T4268C	7	0.300059	BREAST(< 5),COLORECTAL(< 5),LUNG(< 5),RENAL(< 5)	NA	NA
4269	MT-TI	3'Flank	A4269G	< 5	0.44315	BREAST(< 5),OVARIAN(< 5)	NA	NA
4270	MT-TI	3'Flank	T4270C	< 5	0.289443	BREAST(< 5),ENDOMETRIAL_CARCINOMA(< 5),LUNG(< 5)	NA	NA
4271	MT-TI	3'Flank	G4271A	5	0.22031	ADULT_GLIOMA(< 5),BREAST(< 5),ORAL_OROPHARYNGEAL(< 5),PROSTATE(< 5),UPPER_GASTROINTESTINAL(< 5)	2	NA
4271	MT-TI	3'Flank	G4271C	< 5	0.709646	BLADDER(< 5),PROSTATE(< 5)	NA	NA
4274	MT-TI	3'Flank	T4274C	< 5	0.351757	HAEMONC(< 5),UPPER_GASTROINTESTINAL(< 5)	NA	1
4275	MT-TI	3'Flank	G4275A	6	0.454051	COLORECTAL(< 5),LUNG(< 5),OVARIAN(< 5)	2	NA
4275	MT-TI	3'Flank	G4275C	< 5	0.439477	COLORECTAL(< 5)	NA	NA
4282	MT-TI	3'Flank	G4282A	< 5	0.565147	COLORECTAL(< 5),RENAL(< 5)	1	1
4284	MT-TI	3'Flank	G4284A	9	0.263886	BLADDER(< 5),BREAST(< 5),COLORECTAL(< 5),ENDOMETRIAL_CARCINOMA(< 5),LUNG(< 5),OVARIAN(< 5)	3	2
4285	MT-TI	3'Flank	T4285C	6	0.154854	BLADDER(< 5),BREAST(< 5),COLORECTAL(< 5),HAEMONC(< 5),LUNG(< 5)	NA	NA
4286	MT-TI	3'Flank	T4286C	< 5	0.0994191	COLORECTAL(< 5)	NA	NA
4290	MT-TI	3'Flank	T4290C	< 5	0.135065	BREAST(< 5)	NA	NA
4292	MT-TI	3'Flank	G4292A	< 5	0.3078	BREAST(< 5),ENDOMETRIAL_CARCINOMA(< 5),ORAL_OROPHARYNGEAL(< 5),OVARIAN(< 5)	NA	NA
4294	MT-TI	3'Flank	T4294C	< 5	0.120758	COLORECTAL(< 5)	NA	1
4296	MT-TI	3'Flank	G4296A	9	0.34265	BLADDER(< 5),BREAST(< 5),COLORECTAL(< 5),HAEMONC(< 5),PROSTATE(< 5),SARCOMA(< 5)	1	1
4298	MT-TI	3'Flank	G4298A	5	0.262229	BREAST(< 5),COLORECTAL(< 5),LUNG(< 5)	3	NA
4299	MT-TI	3'Flank	T4299C	< 5	0.116191	BLADDER(< 5),ENDOMETRIAL_CARCINOMA(< 5),UPPER_GASTROINTESTINAL(< 5)	1	NA
4308	MT-TI	3'Flank	G4308A	14	0.240266	BLADDER(< 5),BREAST(< 5),COLORECTAL(5),OVARIAN(< 5),RENAL(< 5)	2	NA
4309	MT-TI	3'Flank	G4309A	5	0.147823	BREAST(< 5),COLORECTAL(< 5),LUNG(< 5),RENAL(< 5)	4	1
4309	MT-TI	3'Flank	G4309C	< 5	0.289359	BREAST(< 5),SARCOMA(< 5)	NA	NA
4311	MT-TI	3'Flank	G4311A	< 5	0.340636	COLORECTAL(< 5)	8	NA
4321	MT-TI	3'Flank	C4321T	< 5	0.36957	BREAST(< 5)	NA	NA
4323	MT-TI	3'Flank	T4323C	< 5	0.208759	BREAST(< 5),COLORECTAL(< 5)	1	1
4326	MT-TI	3'Flank	T4326C	< 5	0.335181	PROSTATE(< 5),UPPER_GASTROINTESTINAL(< 5)	1	1
4327	MT-TI	3'Flank	T4327C	< 5	0.7134	LUNG(< 5)	NA	NA
4328	MT-TI	3'Flank	T4328C	< 5	0.389161	RENAL(< 5)	1	NA
4329	MT-TI	3'Flank	C4329A	< 5	0.091422	BLADDER(< 5),OVARIAN(< 5)	NA	NA
4330	MT-TI	3'Flank	T4330C	< 5	0.302631	BREAST(< 5),LUNG(< 5)	1	NA
4332	MT-TQ	3'Flank	G4332A	< 5	0.236169	BREAST(< 5),ENDOMETRIAL_CARCINOMA(< 5),RENAL(< 5)	NA	NA
4336	MT-TQ	3'Flank	T4336C	< 5	0.374987	BREAST(< 5),LUNG(< 5)	1	NA
4339	MT-TQ	3'Flank	G4339A	< 5	0.345931	COLORECTAL(< 5),OVARIAN(< 5)	2	NA
4344	MT-TQ	3'Flank	T4344G	< 5	0.11478	BREAST(< 5)	NA	NA
4346	MT-TQ	3'Flank	G4346A	< 5	0.103216	HEPATOPANCREATOBILIARY(< 5),LUNG(< 5)	NA	1
4347	MT-TQ	3'Flank	A4347G	< 5	0.11615	SARCOMA(< 5)	NA	NA
4348	MT-TQ	3'Flank	A4348G	< 5	0.156279	ADULT_GLIOMA(< 5)	NA	NA
4351	MT-TQ	3'Flank	C4351T	< 5	0.0909597	BREAST(< 5),COLORECTAL(< 5)	NA	NA
4353	MT-TQ	3'Flank	T4353C	< 5	0.504497	BREAST(< 5)	NA	NA
4357	MT-TQ	3'Flank	T4357C	< 5	0.0958418	BREAST(< 5)	NA	NA
4358	MT-TQ	3'Flank	G4358A	7	0.552529	BLADDER(< 5),BREAST(< 5),COLORECTAL(< 5),ENDOMETRIAL_CARCINOMA(< 5),LUNG(< 5),OVARIAN(< 5)	1	NA
4360	MT-TQ	3'Flank	G4360A	8	0.220149	BLADDER(< 5),BREAST(< 5),COLORECTAL(< 5),OVARIAN(< 5),PROSTATE(< 5)	3	1
4371	MT-TQ	3'Flank	T4371C	< 5	0.967919	BLADDER(< 5)	NA	NA
4373	MT-TQ	3'Flank	T4373C	< 5	0.592748	BREAST(< 5),LUNG(< 5)	NA	NA
4376	MT-TQ	3'Flank	G4376A	< 5	0.226678	ORAL_OROPHARYNGEAL(< 5),RENAL(< 5)	2	1
4377	MT-TQ	3'Flank	T4377C	< 5	0.105409	ADULT_GLIOMA(< 5),LUNG(< 5),OVARIAN(< 5)	1	NA
4378	MT-TQ	3'Flank	G4378A	< 5	0.515362	ENDOMETRIAL_CARCINOMA(< 5),OVARIAN(< 5)	NA	NA
4389	MT-TQ	3'Flank	C4389T	< 5	0.0547211	BREAST(< 5)	NA	NA
4396	MT-TQ	3'Flank	T4396C	< 5	0.124828	HAEMONC(< 5),LUNG(< 5),PROSTATE(< 5),UPPER_GASTROINTESTINAL(< 5)	1	2
4399	MT-TQ	3'Flank	T4399C	5	0.238247	BREAST(< 5),COLORECTAL(< 5),LUNG(< 5),OVARIAN(< 5)	NA	NA
4403	MT-TM	3'Flank	G4403A	< 5	0.344284	UPPER_GASTROINTESTINAL(< 5)	NA	1
4406	MT-TM	3'Flank	A4406G	< 5	0.103188	HAEMONC(< 5)	2	NA
4407	MT-TM	3'Flank	G4407A	5	0.222264	ENDOMETRIAL_CARCINOMA(< 5),LUNG(< 5),OVARIAN(< 5)	2	NA
4408	MT-TM	3'Flank	G4408A	10	0.281842	BREAST(< 5),COLORECTAL(< 5),LUNG(< 5),PROSTATE(< 5),SARCOMA(< 5)	4	4
4409	MT-TM	3'Flank	T4409C	< 5	0.363073	BREAST(< 5),LUNG(< 5),OVARIAN(< 5)	1	NA
4410	MT-TM	3'Flank	C4410T	< 5	0.0997555	ENDOMETRIAL_CARCINOMA(< 5)	NA	NA
4412	MT-TM	3'Flank	G4412A	35	0.260624	ADULT_GLIOMA(< 5),BLADDER(< 5),BREAST(7),CHILDHOOD(< 5),COLORECTAL(11),ENDOMETRIAL_CARCINOMA(< 5),HAEMONC(< 5),LUNG(< 5),OVARIAN(< 5),PROSTATE(< 5),RENAL(< 5),SARCOMA(< 5)	10	2
4412	MT-TM	3'Flank	G4412C	< 5	0.0529895	COLORECTAL(< 5)	NA	NA
4413	MT-TM	3'Flank	C4413T	< 5	0.375608	RENAL(< 5)	NA	NA
4414	MT-TM	3'Flank	T4414C	< 5	0.27635	LUNG(< 5)	NA	NA
4421	MT-TM	3'Flank	G4421A	6	0.328644	COLORECTAL(< 5),LUNG(< 5),ORAL_OROPHARYNGEAL(< 5),PROSTATE(< 5),RENAL(< 5)	1	NA
4421	MT-TM	3'Flank	G4421C	< 5	0.343031	BREAST(< 5),ENDOMETRIAL_CARCINOMA(< 5)	NA	NA
4427	MT-TM	3'Flank	G4427A	8	0.199483	BREAST(< 5),COLORECTAL(< 5),HEPATOPANCREATOBILIARY(< 5),RENAL(< 5)	2	NA
4428	MT-TM	3'Flank	G4428A	6	0.179916	BLADDER(< 5),BREAST(< 5),COLORECTAL(< 5),ENDOMETRIAL_CARCINOMA(< 5),LUNG(< 5),UPPER_GASTROINTESTINAL(< 5)	4	NA
4429	MT-TM	3'Flank	G4429A	9	0.312885	BREAST(< 5),COLORECTAL(< 5),ENDOMETRIAL_CARCINOMA(< 5),HAEMONC(< 5),LUNG(< 5),OVARIAN(< 5),PROSTATE(< 5),RENAL(< 5)	11	NA
4430	MT-TM	3'Flank	C4430T	< 5	0.142457	ADULT_GLIOMA(< 5),COLORECTAL(< 5)	NA	NA
4431	MT-TM	3'Flank	C4431T	< 5	0.125243	COLORECTAL(< 5)	NA	NA
4437	MT-TM	3'Flank	C4437A	< 5	0.489676	LUNG(< 5)	NA	NA
4440	MT-TM	3'Flank	G4440A	9	0.220557	BREAST(< 5),COLORECTAL(< 5),ENDOMETRIAL_CARCINOMA(< 5),LUNG(< 5),MALIGNANT_MELANOMA(< 5),OVARIAN(< 5)	4	NA
4440	MT-TM	3'Flank	G4440C	< 5	0.0635715	COLORECTAL(< 5)	NA	NA
4445	MT-TM	3'Flank	T4445C	< 5	0.392617	BREAST(< 5),OVARIAN(< 5),RENAL(< 5)	NA	NA
4446	MT-TM	3'Flank	G4446T	< 5	0.186315	ENDOMETRIAL_CARCINOMA(< 5)	NA	NA
4447	MT-TM	3'Flank	T4447C	< 5	0.544772	BREAST(< 5)	NA	NA
4449	MT-TM	3'Flank	G4449A	9	0.230856	BREAST(< 5),COLORECTAL(5),HAEMONC(< 5),LUNG(< 5),OVARIAN(< 5)	3	NA
4450	MT-TM	3'Flank	G4450A	6	0.46245	BREAST(< 5),ENDOMETRIAL_CARCINOMA(< 5),PROSTATE(< 5),UPPER_GASTROINTESTINAL(< 5)	4	NA
4451	MT-TM	3'Flank	T4451C	< 5	0.296544	COLORECTAL(< 5),LUNG(< 5)	NA	NA
4456	MT-TM	3'Flank	C4456T	< 5	0.105337	ORAL_OROPHARYNGEAL(< 5)	NA	NA
4457	MT-TM	3'Flank	C4457T	< 5	0.19727	HAEMONC(< 5)	NA	NA
4466	MT-TM	3'Flank	A4466T	< 5	0.0795535	BREAST(< 5)	NA	NA
4471	MT-ND2	Translation_Start_Site	T4471C	< 5	0.176214	BREAST(< 5),COLORECTAL(< 5),LUNG(< 5)	NA	NA
4472	MT-ND2	Translation_Start_Site	T4472C	< 5	0.556229	BREAST(< 5),LUNG(< 5)	1	NA
4474	MT-ND2	Missense_Mutation	A4474G	< 5	0.424491	ENDOMETRIAL_CARCINOMA(< 5),UPPER_GASTROINTESTINAL(< 5)	NA	NA
4475	MT-ND2	Silent	T4475C	< 5	0.124866	BREAST(< 5)	1	NA
4478	MT-ND2	Silent	C4478T	< 5	0.0932005	UPPER_GASTROINTESTINAL(< 5)	NA	NA
4480	MT-ND2	Missense_Mutation	T4480C	< 5	0.0511036	ORAL_OROPHARYNGEAL(< 5)	NA	NA
4481	MT-ND2	Silent	G4481A	5	0.490091	BREAST(< 5),COLORECTAL(< 5),RENAL(< 5),SARCOMA(< 5)	3	1
4482	MT-ND2	Missense_Mutation	G4482A	6	0.355041	COLORECTAL(< 5),ENDOMETRIAL_CARCINOMA(< 5),LUNG(< 5),RENAL(< 5),SARCOMA(< 5),UPPER_GASTROINTESTINAL(< 5)	6	1
4485	MT-ND2	Nonsense_Mutation	C4485T	< 5	0.0809009	ENDOMETRIAL_CARCINOMA(< 5)	1	NA
4488	MT-ND2	Missense_Mutation	C4488T	< 5	0.0919047	BREAST(< 5)	NA	NA
4491	MT-ND2	Missense_Mutation	G4491A	< 5	0.571318	ENDOMETRIAL_CARCINOMA(< 5),HAEMONC(< 5),LUNG(< 5),SARCOMA(< 5)	2	NA
4492	MT-ND2	Missense_Mutation	T4492C	< 5	0.520358	HEPATOPANCREATOBILIARY(< 5),LUNG(< 5)	NA	NA
4495	MT-ND2	Missense_Mutation	T4495C	< 5	0.252794	BREAST(< 5),LUNG(< 5)	NA	NA
4497	MT-ND2	Missense_Mutation	T4497C	< 5	0.217122	COLORECTAL(< 5),RENAL(< 5)	NA	NA
4500	MT-ND2	Missense_Mutation	T4500C	< 5	0.234719	MALIGNANT_MELANOMA(< 5)	NA	NA
4504	MT-ND2	Missense_Mutation	C4504T	< 5	0.802969	COLORECTAL(< 5)	NA	NA
4507	MT-ND2	Missense_Mutation	T4507C	< 5	0.643439	SARCOMA(< 5)	NA	NA
4509	MT-ND2	Missense_Mutation	T4509C	< 5	0.120496	BREAST(< 5)	2	NA
4510	MT-ND2	Missense_Mutation	T4510C	< 5	0.108588	BLADDER(< 5),COLORECTAL(< 5)	NA	NA
4511	MT-ND2	Silent	T4511C	< 5	0.265525	BREAST(< 5)	NA	NA
4512	MT-ND2	Missense_Mutation	G4512A	6	0.382218	BREAST(< 5),COLORECTAL(< 5),ENDOMETRIAL_CARCINOMA(< 5),LUNG(< 5),OVARIAN(< 5),RENAL(< 5)	NA	NA
4513	MT-ND2	Missense_Mutation	C4513T	< 5	0.110491	UPPER_GASTROINTESTINAL(< 5)	NA	NA
4515	MT-ND2	Missense_Mutation	G4515A	5	0.127187	BREAST(< 5),HEPATOPANCREATOBILIARY(< 5),LUNG(< 5),ORAL_OROPHARYNGEAL(< 5)	NA	NA
4516	MT-ND2	Missense_Mutation	G4516A	5	0.489035	ADULT_GLIOMA(< 5),COLORECTAL(< 5),ENDOMETRIAL_CARCINOMA(< 5),HAEMONC(< 5)	1	NA
4519	MT-ND2	Missense_Mutation	C4519T	< 5	0.96501	HAEMONC(< 5)	NA	NA
4520	MT-ND2	Silent	A4520G	< 5	0.200948	SARCOMA(< 5)	NA	NA
4522	MT-ND2	Missense_Mutation	T4522C	< 5	0.582455	LUNG(< 5),OVARIAN(< 5)	2	NA
4523	MT-ND2	Silent	C4523T	< 5	0.69598	RENAL(< 5)	1	NA
4524	MT-ND2	Missense_Mutation	A4524G	< 5	0.0826379	HEPATOPANCREATOBILIARY(< 5)	NA	NA
4525	MT-ND2	Missense_Mutation	T4525C	5	0.652341	BREAST(< 5),ENDOMETRIAL_CARCINOMA(< 5)	1	NA
4529	MT-ND2	Silent	A4529G	< 5	0.204485	ENDOCRINE(< 5)	NA	NA
4530	MT-ND2	Missense_Mutation	G4530A	< 5	0.0554328	LUNG(< 5)	3	NA
4531	MT-ND2	Missense_Mutation	C4531A	< 5	0.528717	BREAST(< 5)	NA	NA
4532	MT-ND2	Silent	G4532A	6	0.363312	BREAST(< 5),ENDOMETRIAL_CARCINOMA(< 5),PROSTATE(< 5),RENAL(< 5)	6	NA
4534	MT-ND2	Missense_Mutation	T4534C	< 5	0.14755	BLADDER(< 5),OVARIAN(< 5)	1	1
4537	MT-ND2	Missense_Mutation	G4537C	< 5	0.278292	BREAST(< 5)	NA	NA
4539	MT-ND2	Missense_Mutation	T4539C	< 5	0.390843	COLORECTAL(< 5),ENDOMETRIAL_CARCINOMA(< 5),OVARIAN(< 5)	2	NA
4541	MT-ND2	Silent	G4541A	< 5	0.421699	BREAST(< 5),COLORECTAL(< 5),LUNG(< 5)	1	NA
4546	MT-ND2	Missense_Mutation	G4546C	< 5	0.182486	BREAST(< 5)	NA	NA
4546	MT-ND2	Nonsense_Mutation	G4546A	< 5	0.330665	BLADDER(< 5),OVARIAN(< 5),PROSTATE(< 5),RENAL(< 5)	1	NA
4548	MT-ND2	Missense_Mutation	T4548C	< 5	0.414992	COLORECTAL(< 5),ENDOMETRIAL_CARCINOMA(< 5)	1	NA
4549	MT-ND2	Missense_Mutation	T4549C	< 5	0.517327	BREAST(< 5),HEPATOPANCREATOBILIARY(< 5)	NA	NA
4550	MT-ND2	Silent	T4550C	< 5	0.372408	COLORECTAL(< 5),OVARIAN(< 5)	NA	NA
4551	MT-ND2	Missense_Mutation	T4551C	< 5	0.571548	COLORECTAL(< 5)	NA	NA
4555	MT-ND2	Missense_Mutation	C4555T	< 5	0.154928	ENDOMETRIAL_CARCINOMA(< 5),RENAL(< 5)	NA	NA
4556	MT-ND2	Silent	C4556A	< 5	0.255136	BREAST(< 5)	NA	NA
4557	MT-ND2	Missense_Mutation	T4557C	5	0.436798	BREAST(< 5),COLORECTAL(< 5),OVARIAN(< 5),PROSTATE(< 5)	1	NA
4557	MT-ND2	Missense_Mutation	T4557G	< 5	0.905963	SARCOMA(< 5)	NA	NA
4558	MT-ND2	Nonsense_Mutation	G4558A	7	0.274518	BREAST(< 5),CARCINOMA_OF_UNKNOWN_PRIMARY(< 5),COLORECTAL(< 5),HEPATOPANCREATOBILIARY(< 5),LUNG(< 5),PROSTATE(< 5)	1	NA
4560	MT-ND2	Missense_Mutation	G4560A	5	0.349139	COLORECTAL(< 5),ENDOMETRIAL_CARCINOMA(< 5),OVARIAN(< 5),RENAL(< 5)	1	NA
4560	MT-ND2	Missense_Mutation	G4560C	< 5	0.272347	COLORECTAL(< 5),LUNG(< 5),OVARIAN(< 5)	NA	NA
4561	MT-ND2	Missense_Mutation	T4561C	< 5	0.055097	ENDOMETRIAL_CARCINOMA(< 5)	3	NA
4561	MT-ND2	Missense_Mutation	T4561G	< 5	0.857046	RENAL(< 5)	NA	NA
4563	MT-ND2	Missense_Mutation	G4563A	11	0.360708	BREAST(< 5),COLORECTAL(5),ENDOMETRIAL_CARCINOMA(< 5),MALIGNANT_MELANOMA(< 5),RENAL(< 5)	3	NA
4564	MT-ND2	Missense_Mutation	G4564A	7	0.373705	BREAST(< 5),HEPATOPANCREATOBILIARY(< 5),LUNG(< 5),OVARIAN(< 5),SARCOMA(< 5)	3	NA
4564	MT-ND2	Missense_Mutation	G4564C	< 5	0.143423	BREAST(< 5)	NA	NA
4567	MT-ND2	Missense_Mutation	T4567C	< 5	0.343735	BLADDER(< 5),BREAST(< 5),OVARIAN(< 5),PROSTATE(< 5)	NA	NA
4569	MT-ND2	Missense_Mutation	G4569A	7	0.440329	BREAST(< 5),COLORECTAL(< 5),MALIGNANT_MELANOMA(< 5),PROSTATE(< 5),RENAL(< 5),UPPER_GASTROINTESTINAL(< 5)	3	NA
4570	MT-ND2	Missense_Mutation	A4570G	< 5	0.299466	COLORECTAL(< 5)	NA	NA
4573	MT-ND2	Missense_Mutation	T4573C	< 5	0.466855	ENDOMETRIAL_CARCINOMA(< 5)	NA	NA
4576	MT-ND2	Missense_Mutation	A4576G	< 5	0.0522185	BREAST(< 5)	NA	NA
4577	MT-ND2	Silent	C4577T	< 5	0.249787	COLORECTAL(< 5),HAEMONC(< 5)	NA	NA
4579	MT-ND2	Missense_Mutation	T4579C	< 5	0.22844	COLORECTAL(< 5)	1	NA
4580	MT-ND2	Silent	G4580A	< 5	0.386226	ENDOMETRIAL_CARCINOMA(< 5),ORAL_OROPHARYNGEAL(< 5),RENAL(< 5)	NA	NA
4582	MT-ND2	Missense_Mutation	T4582C	< 5	0.716029	COLORECTAL(< 5)	1	NA
4584	MT-ND2	Missense_Mutation	G4584A	8	0.565449	BREAST(< 5),COLORECTAL(< 5),ENDOMETRIAL_CARCINOMA(< 5),HAEMONC(< 5),ORAL_OROPHARYNGEAL(< 5),SARCOMA(< 5)	1	NA
4587	MT-ND2	Missense_Mutation	T4587C	< 5	0.458981	BREAST(< 5)	NA	NA
4589	MT-ND2	Silent	T4589C	< 5	0.407321	ADULT_GLIOMA(< 5)	NA	NA
4591	MT-ND2	Missense_Mutation	T4591C	< 5	0.236869	LUNG(< 5),UPPER_GASTROINTESTINAL(< 5)	NA	NA
4592	MT-ND2	Silent	T4592C	< 5	0.292559	BREAST(< 5),ENDOMETRIAL_CARCINOMA(< 5)	1	NA
4596	MT-ND2	Missense_Mutation	G4596A	< 5	0.154631	BREAST(< 5),COLORECTAL(< 5),ENDOMETRIAL_CARCINOMA(< 5)	NA	NA
4597	MT-ND2	Missense_Mutation	T4597C	< 5	0.324843	ENDOMETRIAL_CARCINOMA(< 5),SARCOMA(< 5)	NA	NA
4614	MT-ND2	Missense_Mutation	A4614G	< 5	0.622601	LUNG(< 5)	NA	NA
4615	MT-ND2	Missense_Mutation	A4615G	< 5	0.614853	BREAST(< 5),ENDOMETRIAL_CARCINOMA(< 5)	NA	NA
4622	MT-ND2	Silent	T4622C	< 5	0.0901158	BREAST(< 5)	NA	NA
4623	MT-ND2	Missense_Mutation	T4623C	< 5	0.500368	COLORECTAL(< 5),ENDOMETRIAL_CARCINOMA(< 5)	NA	NA
4629	MT-ND2	Missense_Mutation	G4629A	< 5	0.180239	LUNG(< 5)	NA	NA
4632	MT-ND2	Missense_Mutation	G4632A	12	0.368668	ADULT_GLIOMA(< 5),BLADDER(< 5),BREAST(5),COLORECTAL(< 5),LUNG(< 5),OVARIAN(< 5),SARCOMA(< 5)	7	NA
4634	MT-ND2	Silent	T4634C	< 5	0.976854	ENDOMETRIAL_CARCINOMA(< 5)	NA	NA
4635	MT-ND2	Missense_Mutation	G4635A	< 5	0.165531	ENDOMETRIAL_CARCINOMA(< 5)	NA	NA
4639	MT-ND2	Missense_Mutation	T4639C	< 5	0.323631	BREAST(< 5)	1	NA
4644	MT-ND2	Missense_Mutation	T4644C	< 5	0.461189	COLORECTAL(< 5)	NA	NA
4646	MT-ND2	Silent	T4646C	< 5	0.121797	COLORECTAL(< 5),ENDOMETRIAL_CARCINOMA(< 5)	NA	NA
4647	MT-ND2	Missense_Mutation	T4647C	< 5	0.724655	OVARIAN(< 5)	NA	NA
4648	MT-ND2	Missense_Mutation	T4648C	< 5	0.297682	COLORECTAL(< 5),ORAL_OROPHARYNGEAL(< 5),UPPER_GASTROINTESTINAL(< 5)	NA	NA
4651	MT-ND2	Missense_Mutation	T4651C	< 5	0.349247	COLORECTAL(< 5),OVARIAN(< 5)	2	NA
4652	MT-ND2	Silent	C4652A	< 5	0.198923	COLORECTAL(< 5)	NA	NA
4653	MT-ND2	Missense_Mutation	A4653G	< 5	0.361099	BREAST(< 5),LUNG(< 5)	NA	NA
4655	MT-ND2	Silent	G4655A	< 5	0.177459	BREAST(< 5)	1	NA
4659	MT-ND2	Missense_Mutation	G4659A	< 5	0.113646	BREAST(< 5)	NA	NA
4665	MT-ND2	Missense_Mutation	G4665A	19	0.399883	ADULT_GLIOMA(< 5),BREAST(< 5),COLORECTAL(< 5),ENDOMETRIAL_CARCINOMA(< 5),HAEMONC(< 5),LUNG(< 5),ORAL_OROPHARYNGEAL(< 5),OVARIAN(< 5),PROSTATE(< 5),RENAL(< 5),UPPER_GASTROINTESTINAL(< 5)	6	1
4668	MT-ND2	Missense_Mutation	T4668C	< 5	0.199148	LUNG(< 5)	NA	NA
4675	MT-ND2	Missense_Mutation	T4675A	< 5	0.0648677	LUNG(< 5)	NA	NA
4675	MT-ND2	Missense_Mutation	T4675C	< 5	0.463201	BREAST(< 5),LUNG(< 5)	2	NA
4679	MT-ND2	Silent	T4679C	< 5	0.368263	BREAST(< 5)	NA	NA
4681	MT-ND2	Missense_Mutation	T4681C	< 5	0.489356	BREAST(< 5),ENDOMETRIAL_CARCINOMA(< 5)	3	NA
4683	MT-ND2	Missense_Mutation	A4683G	< 5	0.0674452	LUNG(< 5)	NA	NA
4684	MT-ND2	Missense_Mutation	T4684C	< 5	0.57885	BREAST(< 5),COLORECTAL(< 5)	2	NA
4686	MT-ND2	Missense_Mutation	G4686A	7	0.290171	ADULT_GLIOMA(< 5),BREAST(< 5),ENDOMETRIAL_CARCINOMA(< 5),LUNG(< 5),OVARIAN(< 5)	2	NA
4687	MT-ND2	Missense_Mutation	C4687A	< 5	0.448722	BREAST(< 5)	NA	NA
4688	MT-ND2	Silent	T4688C	< 5	0.318785	BLADDER(< 5),COLORECTAL(< 5),PROSTATE(< 5),RENAL(< 5)	1	NA
4690	MT-ND2	Missense_Mutation	T4690C	7	0.578297	BREAST(< 5),COLORECTAL(< 5),HAEMONC(< 5),LUNG(< 5),RENAL(< 5),TESTICULAR_GERM_CELL_TUMOURS(< 5)	1	NA
4690	MT-ND2	Missense_Mutation	T4690G	< 5	0.1227	RENAL(< 5)	NA	NA
4691	MT-ND2	Silent	C4691T	< 5	0.0527828	BLADDER(< 5)	NA	NA
4693	MT-ND2	Missense_Mutation	T4693C	< 5	0.0734496	PROSTATE(< 5)	NA	NA
4695	MT-ND2	Missense_Mutation	T4695C	< 5	0.568943	BREAST(< 5)	NA	NA
4696	MT-ND2	Missense_Mutation	T4696C	< 5	0.602291	BLADDER(< 5),PROSTATE(< 5)	1	NA
4697	MT-ND2	Missense_Mutation	C4697A	< 5	0.0878466	LUNG(< 5)	NA	NA
4703	MT-ND2	Silent	T4703C	< 5	0.594867	BLADDER(< 5),ENDOMETRIAL_CARCINOMA(< 5),OVARIAN(< 5)	NA	NA
4705	MT-ND2	Missense_Mutation	T4705C	< 5	0.290684	BREAST(< 5)	1	1
4707	MT-ND2	Missense_Mutation	C4707T	< 5	0.84443	COLORECTAL(< 5)	2	NA
4708	MT-ND2	Missense_Mutation	T4708C	< 5	0.061689	HAEMONC(< 5),LUNG(< 5)	NA	NA
4713	MT-ND2	Nonsense_Mutation	G4713A	8	0.280262	BREAST(< 5),COLORECTAL(5),ORAL_OROPHARYNGEAL(< 5),RENAL(< 5)	1	1
4714	MT-ND2	Missense_Mutation	G4714A	< 5	0.445417	ENDOMETRIAL_CARCINOMA(< 5),RENAL(< 5)	NA	NA
4714	MT-ND2	Missense_Mutation	G4714T	< 5	0.0849043	COLORECTAL(< 5)	NA	NA
4715	MT-ND2	Silent	A4715G	< 5	0.463291	SARCOMA(< 5)	NA	NA
4720	MT-ND2	Nonsense_Mutation	G4720A	9	0.369219	ADULT_GLIOMA(< 5),BLADDER(< 5),BREAST(< 5),COLORECTAL(< 5),LUNG(< 5),OVARIAN(< 5),PROSTATE(< 5)	5	3
4721	MT-ND2	Silent	A4721G	< 5	0.21457	RENAL(< 5)	NA	NA
4722	MT-ND2	Missense_Mutation	A4722G	6	0.464517	BREAST(< 5),COLORECTAL(< 5),HAEMONC(< 5),MALIGNANT_MELANOMA(< 5),RENAL(< 5)	NA	NA
4728	MT-ND2	Missense_Mutation	A4728G	< 5	0.386221	RENAL(< 5)	NA	NA
4731	MT-ND2	Missense_Mutation	A4731T	< 5	0.634468	LUNG(< 5)	NA	NA
4733	MT-ND2	Silent	T4733C	< 5	0.127754	BREAST(< 5),RENAL(< 5)	NA	NA
4734	MT-ND2	Missense_Mutation	A4734G	< 5	0.717919	BREAST(< 5),RENAL(< 5)	NA	NA
4735	MT-ND2	Missense_Mutation	C4735T	< 5	0.0958425	COLORECTAL(< 5)	1	NA
4740	MT-ND2	Missense_Mutation	A4740T	< 5	0.372982	BREAST(< 5)	NA	NA
4741	MT-ND2	Missense_Mutation	A4741G	< 5	0.842583	BREAST(< 5)	NA	NA
4743	MT-ND2	Nonsense_Mutation	C4743T	< 5	0.175479	COLORECTAL(< 5),RENAL(< 5)	NA	NA
4746	MT-ND2	Missense_Mutation	T4746C	< 5	0.616108	BLADDER(< 5),BREAST(< 5),ENDOMETRIAL_CARCINOMA(< 5),OVARIAN(< 5)	NA	NA
4748	MT-ND2	Silent	C4748T	< 5	0.91715	COLORECTAL(< 5)	1	NA
4750	MT-ND2	Missense_Mutation	C4750T	< 5	0.894288	COLORECTAL(< 5)	NA	NA
4752	MT-ND2	Missense_Mutation	T4752C	15	0.487926	BLADDER(< 5),BREAST(< 5),COLORECTAL(< 5),ENDOMETRIAL_CARCINOMA(< 5),HEPATOPANCREATOBILIARY(< 5),LUNG(< 5),MALIGNANT_MELANOMA(< 5),OVARIAN(< 5),RENAL(< 5)	5	2
4757	MT-ND2	Silent	A4757G	< 5	0.272177	BREAST(< 5)	NA	NA
[truncated: 4,887 more rows]

## Sheet: Supplementary Table 2
Supplementary Table 2 SNV hotspots in the GEL cohort
pos	symbol	strand	gene_start	gene_end	nt	trinuc	s_trinuc	mutations_at_pos	mutations_in_gene	mu_pos	binomial_probability	p.value	q.value
1	709	MT-RNR1	1	648	1601	G	CGT	450	69	1449	0.0249709	0.00236337	3.48552101410516e-64	2.22201964649204e-60
2	11711	MT-ND4	1	10760	12137	G	CGC	1026	73	1417	0.0569336	0.00415259	2.10217667938862e-53	6.70068816555123e-50
3	879	MT-RNR1	1	648	1601	T	GTC	288	42	1449	0.0159814	0.00151256	1.00376744241542e-38	2.13300581513278e-35
4	3565	MT-ND1	1	3307	4262	A	AAC	279	34	1268	0.0154819	0.00148373	7.86545497165795e-31	1.25355688610799e-27
5	11914	MT-ND4	1	10760	12137	G	CGT	450	36	1417	0.0249709	0.00182131	9.88772697361933e-29	1.26068518913646e-25
6	2702	MT-RNR2	1	1671	3229	G	GGC	914	51	2242	0.0507186	0.00313764	6.93384787107873e-27	7.36721336302115e-24
7	3243	MT-TL1	1	3230	3304	A	GAG	72	16	90	0.00399534	0.00655678	1.58502172961288e-18	1.44350193232602e-15
8	2623	MT-RNR2	1	1671	3229	A	GAC	105	17	2242	0.00582654	0.000360451	3.31963907653259e-17	2.64533738911191e-14
9	13063	MT-ND5	1	12337	14148	G	AGT	585	28	2147	0.0324621	0.00166631	2.89051546484936e-16	2.0474484542683e-13
10	1201	MT-RNR1	1	648	1601	A	GAG	72	13	1449	0.00399534	0.000378139	3.68898406416835e-14	2.35172734090732e-11
11	5609	MT-TA	-1	5587	5655	T	CTG	214	16	98	0.011875	0.0155241	3.2345541615642e-12	1.87457116181561e-09
12	5970	MT-CO1	1	5904	7445	G	CGG	422	19	1605	0.0234171	0.00150987	1.53696935862396e-11	8.16514971768977e-09
13	5032	MT-ND2	1	4470	5511	G	GGA	507	20	1208	0.0281338	0.00252539	9.88769096579112e-11	4.84877153130142e-08
14	15557	MT-CYB	1	14747	15887	G	CGA	736	25	1606	0.0408412	0.00315036	1.80192144888702e-10	8.20517802618197e-08
15	2492	MT-RNR2	1	1671	3229	G	CGC	1026	29	2242	0.0569336	0.00352212	5.47880058864635e-09	2.20939192273474e-06
16	13710	MT-ND5	1	12337	14148	A	CAG	21	6	2147	0.00116531	5.98161081930978e-05	5.54514051196169e-09	2.20939192273474e-06
17	9966	MT-CO3	1	9207	9990	G	TGT	381	16	916	0.021142	0.00265108	6.52976171027204e-09	2.44866064135202e-06
18	10197	MT-ND3	1	10059	10404	G	CGC	1026	27	438	0.0569336	0.016514	9.09018384700873e-09	3.21944011248226e-06
19	2573	MT-RNR2	1	1671	3229	G	CGG	422	18	2242	0.0234171	0.00144867	1.12858155241631e-08	3.78668810350209e-06
20	3380	MT-ND1	1	3307	4262	G	CGA	736	22	1268	0.0408412	0.00391408	1.43426724299968e-08	4.55688246756121e-06
21	2300	MT-RNR2	1	1671	3229	G	TGT	381	17	2242	0.021142	0.00130792	1.50109069519663e-08	4.55688246756121e-06
22	7609	MT-CO2	1	7586	8269	T	GTC	288	13	668	0.0159814	0.00252443	2.75496223274279e-08	7.98312919715241e-06
23	2814	MT-RNR2	1	1671	3229	G	TGG	314	15	2242	0.0174241	0.00107792	4.34766567642254e-08	1.20505950813886e-05
24	11900	MT-ND4	1	10760	12137	G	TGT	381	14	1417	0.021142	0.00154204	8.1438382898539e-08	2.16320704574244e-05
25	12345	MT-ND5	1	12337	14148	G	TGC	360	14	2147	0.0199767	0.00102542	9.05289654184788e-08	2.30848861817121e-05
26	3699	MT-ND1	1	3307	4262	C	GCG	19	5	1268	0.00105433	0.000101043	2.56682796483214e-07	6.29366472146342e-05
27	5978	MT-CO1	1	5904	7445	A	GAG	72	7	1605	0.00399534	0.000257608	2.82442654906143e-07	6.66878490750615e-05
28	2916	MT-RNR2	1	1671	3229	G	CGG	422	16	2242	0.0234171	0.00144867	3.39221834666531e-07	7.57194743686091e-05
29	11195	MT-ND4	1	10760	12137	G	AGG	717	18	1417	0.0397869	0.00290195	3.44449373598379e-07	7.57194743686091e-05
30	15140	MT-CYB	1	14747	15887	G	TGT	381	14	1606	0.021142	0.00163083	6.95237999464952e-07	0.000147738
31	14207	MT-ND6	-1	14149	14673	G	AGT	585	16	508	0.0324621	0.00696636	9.13996096804066e-07	0.000187959
32	4142	MT-ND1	1	3307	4262	G	CGA	736	19	1268	0.0408412	0.00391408	1.17000832565451e-06	0.000233088
33	9715	MT-CO3	1	9207	9990	G	GGT	318	12	916	0.0176461	0.00221271	1.48645128747791e-06	0.000286158
34	10646	MT-ND4L	1	10470	10766	G	TGC	360	12	328	0.0199767	0.00625098	1.52617711289683e-06	0.000286158
35	1968	MT-RNR2	1	1671	3229	G	TGG	314	13	2242	0.0174241	0.00107792	1.61849920161584e-06	0.000287241
36	11690	MT-ND4	1	10760	12137	G	CGG	422	13	1417	0.0234171	0.00170798	1.62206496384061e-06	0.000287241
37	810	MT-RNR1	1	648	1601	G	GGG	227	11	1449	0.0125964	0.00119219	2.06551652089047e-06	0.000355883
38	4136	MT-ND1	1	3307	4262	A	TAC	165	9	1268	0.00915598	0.000877478	2.60244351190799e-06	0.000436594
39	11456	MT-ND4	1	10760	12137	G	CGC	1026	20	1417	0.0569336	0.00415259	3.65467517194203e-06	0.000597399
40	3915	MT-ND1	1	3307	4262	G	GGG	227	10	1268	0.0125964	0.0012072	4.7591683752778e-06	0.000758492
41	4831	MT-ND2	1	4470	5511	G	GGC	914	19	1208	0.0507186	0.00455268	4.99210711391321e-06	0.000776212
42	8368	MT-ATP8	1	8366	8572	G	TGC	360	11	160	0.0199767	0.0122963	5.625926257054e-06	0.000853935
43	1082	MT-RNR1	1	648	1601	A	TAC	165	9	1449	0.00915598	0.000866569	6.82757077693713e-06	0.00101223
44	933	MT-RNR1	1	648	1601	G	CGG	422	14	1449	0.0234171	0.00221632	7.00084395200855e-06	0.00101433
45	3667	MT-ND1	1	3307	4262	T	GTG	67	6	1268	0.00371788	0.000356309	7.95195766712096e-06	0.00112653
46	12602	MT-ND5	1	12337	14148	T	TTC	392	12	2147	0.0217524	0.00111657	8.19629523670447e-06	0.0011359
47	2571	MT-RNR2	1	1671	3229	G	CGC	1026	23	2242	0.0569336	0.00352212	8.85634350856218e-06	0.00118323
48	12125	MT-ND4	1	10760	12137	G	CGG	422	12	1417	0.0234171	0.00170798	8.90903623721101e-06	0.00118323
49	9343	MT-CO3	1	9207	9990	G	GGC	914	19	916	0.0507186	0.00635981	1.07913695082723e-05	0.00140398
50	15092	MT-CYB	1	14747	15887	G	CGG	422	13	1606	0.0234171	0.00180632	1.10942127916745e-05	0.00141451
51	1642	MT-TV	1	1602	1670	G	GGA	507	19	146	0.0281338	0.0416701	1.18085505721076e-05	0.00147607
52	1411	MT-RNR1	1	648	1601	G	GGG	227	10	1449	0.0125964	0.00119219	1.34248594523652e-05	0.00164584
53	2269	MT-RNR2	1	1671	3229	G	GGA	507	15	2242	0.0281338	0.00174046	1.46587497786526e-05	0.00173517
54	5591	MT-TA	-1	5587	5655	G	GGA	507	14	98	0.0281338	0.0367791	1.46979278919881e-05	0.00173517
55	13367	MT-ND5	1	12337	14148	G	GGG	227	9	2147	0.0125964	0.000646584	1.50725442913955e-05	0.00174704
56	12315	MT-TL2	1	12266	12336	G	TGG	314	11	73	0.0174241	0.0310645	1.56183326257958e-05	0.00177798
57	10914	MT-ND4	1	10760	12137	G	TGT	381	11	1417	0.021142	0.00154204	1.81510072566802e-05	0.00202443
58	7041	MT-CO1	1	5904	7445	G	TGT	381	11	1605	0.021142	0.00136318	1.8418355933406e-05	0.00202443
59	8060	MT-CO2	1	7586	8269	G	CGT	450	12	668	0.0249709	0.00394443	1.97075956412148e-05	0.00212942
60	13916	MT-ND5	1	12337	14148	G	GGA	507	13	2147	0.0281338	0.00144413	2.21434371536276e-05	0.00235274
61	4665	MT-ND2	1	4470	5511	G	CGC	1026	19	1208	0.0569336	0.00511055	2.41040842934831e-05	0.00251907
62	13019	MT-ND5	1	12337	14148	G	GGT	318	10	2147	0.0176461	0.000905787	3.64133480172341e-05	0.00374411
63	1552	MT-RNR1	1	648	1601	G	GGA	507	14	1449	0.0281338	0.00266273	5.07276474663471e-05	0.00513315
64	6710	MT-CO1	1	5904	7445	A	GAT	34	4	1605	0.00188669	0.000121648	5.16466755879354e-05	0.00514449
65	2627	MT-RNR2	1	1671	3229	G	TGT	381	12	2242	0.021142	0.00130792	5.67591038124184e-05	0.00553561
66	10068	MT-ND3	1	10059	10404	G	CGC	1026	20	438	0.0569336	0.016514	5.73098271791618e-05	0.00553561
67	10534	MT-ND4L	1	10470	10766	A	TAT	71	5	328	0.00393985	0.00123283	6.27933330089709e-05	0.00597474
68	2690	MT-RNR2	1	1671	3229	G	CGT	450	13	2242	0.0249709	0.00154479	6.72263816411822e-05	0.00629382
69	8543	MT-ATP8	1	8366	8572	T	TTC	392	10	160	0.0217524	0.0133894	6.81213226996339e-05	0.00629382
70	13676	MT-ND5	1	12337	14148	A	AAC	279	9	2147	0.0154819	0.0007947	7.28560538532692e-05	0.0066351
71	2333	MT-RNR2	1	1671	3229	G	CGC	1026	21	2242	0.0569336	0.00352212	7.58893277668146e-05	0.00681401
72	12868	MT-ND5	1	12337	14148	G	CGG	422	11	2147	0.0234171	0.00120202	8.00849096579218e-05	0.00709085
73	14858	MT-CYB	1	14747	15887	G	TGG	314	10	1606	0.0174241	0.00134404	8.50672756745631e-05	0.00742882
74	13327	MT-ND5	1	12337	14148	A	TAC	165	7	2147	0.00915598	0.000469984	8.73482614616052e-05	0.00752493
75	13722	MT-ND5	1	12337	14148	A	TAT	71	5	2147	0.00393985	0.000202235	8.93880898774578e-05	0.00759799
76	10203	MT-ND3	1	10059	10404	G	CGT	450	12	438	0.0249709	0.00724299	0.000109959	0.00922355
77	9531	MT-CO3	1	9207	9990	A	TAC	165	7	916	0.00915598	0.00114811	0.000111424	0.00922502
78	7588	MT-CO2	1	7586	8269	G	TGG	314	9	668	0.0174241	0.00275233	0.000124044	0.0100099
79	7896	MT-CO2	1	7586	8269	G	TGG	314	9	668	0.0174241	0.00275233	0.000124044	0.0100099
80	12113	MT-ND4	1	10760	12137	G	CGA	736	14	1417	0.0408412	0.00297885	0.000128327	0.0101382
81	7598	MT-CO2	1	7586	8269	G	AGC	1517	22	668	0.0841796	0.0132971	0.000128814	0.0101382
82	6713	MT-CO1	1	5904	7445	C	ACA	131	6	1605	0.0072693	0.000468704	0.000131749	0.0102427
83	8251	MT-CO2	1	7586	8269	G	GGC	914	16	668	0.0507186	0.00801157	0.000136611	0.0103856
84	15923	MT-TT	1	15888	15953	A	AAA	51	5	52	0.00283003	0.00947251	0.000136845	0.0103856
85	2680	MT-RNR2	1	1671	3229	T	TTG	100	6	2242	0.00554908	0.000343286	0.000149202	0.0110966
86	4752	MT-ND2	1	4470	5511	T	ATC	802	15	1208	0.0445036	0.0039948	0.000149695	0.0110966
87	7919	MT-CO2	1	7586	8269	G	CGA	736	14	668	0.0408412	0.00645133	0.000152873	0.0112019
88	3248	MT-TL1	1	3230	3304	G	CGG	422	12	90	0.0234171	0.03843	0.000174563	0.0126459
89	3744	MT-ND1	1	3307	4262	A	TAG	40	4	1268	0.00221963	0.000212722	0.000177197	0.0126925
90	1180	MT-RNR1	1	648	1601	T	GTG	67	5	1449	0.00371788	0.00035188	0.000187222	0.0131781
91	10685	MT-ND4L	1	10470	10766	G	CGG	422	10	328	0.0234171	0.00732753	0.00018811	0.0131781
92	1767	MT-RNR2	1	1671	3229	G	TGG	314	10	2242	0.0174241	0.00107792	0.000210379	0.0144847
93	1412	MT-RNR1	1	648	1601	G	GGT	318	10	1449	0.0176461	0.00167012	0.000211306	0.0144847
94	6709	MT-CO1	1	5904	7445	G	GGA	507	11	1605	0.0281338	0.00181399	0.000223427	0.0151526
95	2009	MT-RNR2	1	1671	3229	G	GGT	318	10	2242	0.0176461	0.00109165	0.000232341	0.0155913
96	1227	MT-RNR1	1	648	1601	G	CGA	736	16	1449	0.0408412	0.00386542	0.000235596	0.015645
97	13596	MT-ND5	1	12337	14148	C	GCG	19	3	2147	0.00105433	5.41193359842313e-05	0.000239393	0.0157333
98	13406	MT-ND5	1	12337	14148	G	CGA	736	14	2147	0.0408412	0.00209641	0.000247231	0.0160046
99	15392	MT-CYB	1	14747	15887	G	CGA	736	15	1606	0.0408412	0.00315036	0.000248543	0.0160046
100	10326	MT-ND3	1	10059	10404	T	GTC	288	9	438	0.0159814	0.00463552	0.000251934	0.0160608
101	10176	MT-ND3	1	10059	10404	G	CGG	422	11	438	0.0234171	0.00679232	0.000254848	0.0160857
102	14889	MT-CYB	1	14747	15887	G	GGA	507	12	1606	0.0281338	0.00217015	0.000272668	0.0170417
103	14423	MT-ND6	-1	14149	14673	G	TGA	671	13	508	0.0372343	0.00799047	0.000291638	0.0180373
104	10310	MT-ND3	1	10059	10404	G	TGC	360	10	438	0.0199767	0.0057944	0.000294255	0.0180373
105	12763	MT-ND5	1	12337	14148	G	CGG	422	10	2147	0.0234171	0.00120202	0.000350671	0.021222
106	6951	MT-CO1	1	5904	7445	G	CGT	450	10	1605	0.0249709	0.00161005	0.000352868	0.021222
107	9445	MT-CO3	1	9207	9990	G	CGA	736	14	916	0.0408412	0.00512125	0.000361952	0.0215649
108	11126	MT-ND4	1	10760	12137	G	CGA	736	13	1417	0.0408412	0.00297885	0.000439587	0.0259479
109	1792	MT-RNR2	1	1671	3229	G	GGG	227	8	2242	0.0125964	0.00077926	0.000459616	0.0266368
110	2621	MT-RNR2	1	1671	3229	G	GGG	227	8	2242	0.0125964	0.00077926	0.000459616	0.0266368
111	13208	MT-ND5	1	12337	14148	G	TGC	360	9	2147	0.0199767	0.00102542	0.000467411	0.0268445
112	13369	MT-ND5	1	12337	14148	T	GTC	288	8	2147	0.0159814	0.000820335	0.000484131	0.0273488
113	4818	MT-ND2	1	4470	5511	G	AGA	532	11	1208	0.0295211	0.00264992	0.00048722	0.0273488
114	9209	MT-CO3	1	9207	9990	G	TGA	671	13	916	0.0372343	0.00466896	0.000489061	0.0273488
115	4377	MT-TQ	-1	4329	4400	T	GTG	67	4	54	0.00371788	0.00672623	0.000495015	0.027441
116	7312	MT-CO1	1	5904	7445	T	TTC	392	9	1605	0.0217524	0.00140253	0.000544982	0.0299505
117	12772	MT-ND5	1	12337	14148	G	GGG	227	7	2147	0.0125964	0.000646584	0.000588815	0.0320829
118	6718	MT-CO1	1	5904	7445	G	GGT	318	8	1605	0.0176461	0.00113777	0.000609643	0.0329362
119	3922	MT-ND1	1	3307	4262	G	CGA	736	14	1268	0.0408412	0.00391408	0.000631213	0.033815
120	3850	MT-ND1	1	3307	4262	G	GGC	914	16	1268	0.0507186	0.00486069	0.000649707	0.0344637
121	9268	MT-CO3	1	9207	9990	C	GCC	60	4	916	0.00332945	0.000417493	0.000654134	0.0344637
122	13708	MT-ND5	1	12337	14148	G	GGC	914	15	2147	0.0507186	0.00260342	0.000689306	0.036019
123	7356	MT-CO1	1	5904	7445	G	AGT	585	11	1605	0.0324621	0.00209307	0.000723894	0.0375189
124	9265	MT-CO3	1	9207	9990	G	GGG	227	7	916	0.0125964	0.00157952	0.000741997	0.038147
125	12889	MT-ND5	1	12337	14148	G	CGC	1026	16	2147	0.0569336	0.00292244	0.000793297	0.0404581
126	3526	MT-ND1	1	3307	4262	G	CGC	1026	17	1268	0.0569336	0.00545631	0.000814374	0.0412035
127	6720	MT-CO1	1	5904	7445	A	TAT	71	4	1605	0.00393985	0.00025403	0.000830367	0.0416818
128	1336	MT-RNR1	1	648	1601	G	TGT	381	10	1449	0.021142	0.00200099	0.00084352	0.0420113
129	10159	MT-ND3	1	10059	10404	C	TCC	102	5	438	0.00566006	0.00164175	0.00087013	0.0430006
130	874	MT-RNR1	1	648	1601	G	GGT	318	9	1449	0.0176461	0.00167012	0.000900629	0.0435787
131	1348	MT-RNR1	1	648	1601	G	GGT	318	9	1449	0.0176461	0.00167012	0.000900629	0.0435787
132	8387	MT-ATP8	1	8366	8572	G	CGT	450	9	160	0.0249709	0.0153704	0.000902336	0.0435787
133	3705	MT-ND1	1	3307	4262	G	TGC	360	9	1268	0.0199767	0.0019145	0.000918498	0.0436972
134	3834	MT-ND1	1	3307	4262	G	TGC	360	9	1268	0.0199767	0.0019145	0.000918498	0.0436972
135	2777	MT-RNR2	1	1671	3229	G	GGT	318	9	2242	0.0176461	0.00109165	0.000977913	0.0458397
136	3091	MT-RNR2	1	1671	3229	G	GGT	318	9	2242	0.0176461	0.00109165	0.000977913	0.0458397
137	15200	MT-CYB	1	14747	15887	G	CGC	1026	17	1606	0.0569336	0.00439167	0.00100746	0.04688
138	14865	MT-CYB	1	14747	15887	G	TGC	360	9	1606	0.0199767	0.00154094	0.00105149	0.0485741

## Sheet: Supplementary Table 3
Supplementary Table 3 Indel hotspot mutations in the GEL cohort
homopolymer	homopolymer_element	gene	Chromosome	strand	gene_start	gene_end	mutant	sequence	homopolymer_width	p.value	q.value	labels	start	end
12418:12425,A	A	MT-ND5	chrM	1	12337	14148	260	AAAAAAAA	8	2.91699029555429e-146	1.57517475959932e-144	MT-ND5 12418:12425,A	12417	12426
11867:11872,C	C	MT-ND4	chrM	1	10767	12137	153	CCCCCC	6	2.87329066333844e-70	7.75788479101379e-69	MT-ND4 11867:11872,C	11866	11873
3566:3571,C	C	MT-ND1	chrM	1	3307	4262	137	CCCCCC	6	2.93519325913698e-57	5.28334786644657e-56	MT-ND1 3566:3571,C	3565	3572
10947:10952,C	C	MT-ND4	chrM	1	10767	12137	87	CCCCCC	6	5.52122186341784e-23	7.45364951561408e-22	MT-ND4 10947:10952,C	10946	10953
11032:11038,A	A	MT-ND4	chrM	1	10767	12137	93	AAAAAAA	7	5.9178153170873e-22	6.39124054245428e-21	MT-ND4 11032:11038,A	11031	11039
12385:12390,C	C	MT-ND5	chrM	1	12337	14148	83	CCCCCC	6	9.62530405868351e-21	8.66277365281516e-20	MT-ND5 12385:12390,C	12384	12391
9532:9537,C	C	MT-CO3	chrM	1	9208	9990	67	CCCCCC	6	1.05574487777016e-12	8.14431762851265e-12	MT-CO3 9532:9537,C	9531	9538

## Sheet: Supplementary Table 4
Supplementary Table 4 Tissue enrichment test for mtDNA mutations
Cancer_type	Number_samples	total_mtdna_mutated	rrna_mutated	p.value	OR	p.adj
AML	172	90	7	0.842112	1.05361	1
BLCA	368	299	23	0.0288853	1.65568	0.577706
BRCA	2809	1885	107	0.922049	0.98348	1
COAD	1901	1445	96	0.0104032	1.32087	0.577706
EAC	104	75	<5	1	0.993407	1
EDOC	111	85	<5	0.803174	0.689866	1
GBM	294	125	5	0.0491787	0.429674	0.590145
HAEM	152	48	<5	0.135901	0.331136	0.679507
HGSOC	324	246	20	0.041876	1.63389	0.590145
HNSC	240	144	8	0.86634	0.856385	1
KIRC	1042	695	44	0.520832	1.09494	1
KIRP	103	81	5	0.602787	1.2671	1
LCNEC	109	71	5	0.616723	1.194	1
LGG	162	70	<5	0.0232839	0.154256	0.577706
LUAD	763	535	30	0.925065	1.01645	1
LUSC	419	279	17	0.799635	1.05024	1
LYMP	246	143	8	0.741615	0.834795	1
NEPH	123	83	<5	0.0963841	0.203567	0.679507
NEURO	135	45	<5	0.0687898	0.185337	0.679507
OTHER	379	204	14	1	0.952582	1
PAAD	121	77	<5	1	0.849065	1
PRAD	571	381	24	0.663516	1.08966	1
READ	604	442	29	0.244274	1.25256	1
SARC	976	478	29	0.158091	0.760528	0.729653
UCEC	690	513	26	1	0.972461	1
UCESC	121	91	<5	1	0.849065	1

## Sheet: Supplementary Table 5
Supplementary Table 5 Genomic coordinates for mitochondrial genes
gene	start	end
CR	1	576
TF	577	647
RNR1	648	1601
TV	1602	1670
RNR2	1671	3229
TL1	3230	3304
ND1	3307	4262
TI	4263	4330
TM	4402	4469
ND2	4470	5511
TW	5512	5579
OLR	5725	5780
CO1	5904	7445
TD	7518	7585
CO2	7586	8269
TK	8295	8364
ATP8	8366	8550
ATP6	8550	9207
CO3	9207	9990
TG	9991	10058
ND3	10059	10404
TR	10405	10469
ND4L	10470	10760
ND4	10760	12137
TH	12138	12206
TS2	12207	12265
TL2	12266	12336
ND5	12337	14148
CYB	14747	15887
TT	15888	15953
CR	16024	16569
TQ	4330	4400
TA	5587	5655
TN	5657	5725
TC	5780	5826
TY	5826	5891
TS1	7446	7514
ND6	14149	14673
TE	14674	14742
TP	15956	16023
