# Supplementary material for: Functionally dominant hotspot mutations of mitochondrial ribosomal RNA genes in cancer
Source: Nat Genet. 2025 Nov 3;57(11):2705–14. doi: 10.1038/s41588-025-02374-0 (PMC12597822; doi:10.1038/s41588-025-02374-0)
Supplement: Supplementary file 4 — Statistical source data for Fig. 3. [file 41588_2025_2374_MOESM4_ESM.xlsx]

## Sheet: Figure 3f copy number
			mtDNA copy no.
		Sample	1	2	3	mito/nucl average
		wt	484.355	469.839	479.032	477.742
		0.09	484.024	455.122	474.512	471.22
		0.25	526.406	503.906	504.844	511.719

## Sheet: Figure 3i basal OCR
wt	0.4	0.24			p-values
84.3456	35.8956	57.7965
118.062	39.1386	54.2546		wt vs. 24%	0.0004
95.3596	35.9171	44.1543		wt vs. 40%	<0.0001
115.576	121.1454*	46.4658
99.481	30.5916	43.4548
133.66	50.9464	76.14001*
157.689	43.6686	49.6821
68.4856	33.3306	46.6519
59.0867	28.7082	45.7704
37.18729*	3.169825*	17.58676*
*excluded outliers

## Sheet: Figure 3 j k l m 
				Note p-values are not significant unless otherwise indicated
Intracellular	log2FC	log2FC		log2FC													Extracellular	log2FC	log2FC		log2FC
Figure 3 j	WT	m.1227G>A Low 9%	p-value	m.1227G>A High 25%	p-value		Figure 3 k	NAD+/NADH ratio				Figure 3 l	Energy charge				Figure 3 m	WT	m.1227G>A Low 9%	p-value	m.1227G>A High 25%	p-value
Glucose	0	-0.695759		-1.21577	0.0162			WT	m.1227G>A Low 9%	m.1227G>A High 25%			WT	m.1227G>A Low 9%	m.1227G>A High 25%		Glucose	0	-0.04774		-0.11856	0.0002
Arginine	0	-0.206404		-0.363139	0.0369			7.95239	7.57903	3.71963			0.926345	0.92628	0.914698		Pyruvate	0	-0.05417		-0.21561	<0.0001
phosphoenolpyruvate (PEP)	0	-0.041862		-0.187622				6.72702	5.62138	4.69531			0.924325	0.932978	0.925073		Lactate	0	0.106802	0.002	0.424854	<0.0001
Pyruvate	0	-0.367936		-0.254594				7.38197	6.59953	5.77553			0.94353	0.942203	0.938314		Glutamine	0	-0.04344		-0.19582	<0.0001
Aspartate	0	0.0153516		-0.255944	0.0002			6.34638	5.22906	4.02593			0.937461	0.929296	0.920911		Uracil	0	0.096431	<0.0001	0.372558	<0.0001
Aconitate	0	-0.222809	0.0208	-0.080056				7.5992	6.10208	5.18452			0.947005	0.943405	0.936754		Uridine	0	-0.03851	0.0324	-0.12722	<0.0001
Glutamine	0	-0.00829		-0.10262	<0.0001			7.3154	6.11406	5.12906			0.94668	0.942745	0.938237		Glutamate	0	0.076108	0.0087	0.092937	0.0019
Succinate	0	-0.255484		0.102658			p-value			<0.0001		p-value
Citrate	0	-0.128964	0.0086	-0.212033	0.0002
Glucose 6-phosphate	0	0.224654	0.0058	0.19102	0.0015
Fructose-1-6BP	0	0.311536	0.0003	0.509863	<0.0001
Lactate	0	0.105445		0.450867	0.0018
AKG	0	0.170696	0.0143	0.513575	<0.0001
Malate	0	0.429127	<0.0001	0.977262	<0.0001
Argininosuccinate	0	0.487206	<0.0001	1.00392	<0.0001
Succinyl cysteine	0	0.473111	0.0006	1.19904	<0.0001

## Sheet: Figure 3 p q
				Note p-values are not significant unless otherwise indicated
13C glucose
Intracellular
Figure 3 p	WT	m.1227G>A Low 9%	WT	m.1227G>A Low 9%	WT	m.1227G>A Low 9%	WT	m.1227G>A Low 9%	WT	m.1227G>A Low 9%	WT	m.1227G>A Low 9%
Compound	Pyruvate+3	Pyruvate+3	Lactate+3	Lactate+3	Citrate+2	Citrate+2	Aspartate+2	Aspartate+2	Citrate+3	Citrate+3	Aspartate+3	Aspartate+3
1	1.24375e+07	1.87894e+07	3.04437e+08	5.08305e+08	1.30184e+08	1.40259e+08	5.14434e+07	5.07066e+07	4.41553e+07	4.87383e+07	7.45167e+07	1.12188e+08
2	1.33755e+07	1.68912e+07	3.34473e+08	5.21121e+08	1.41569e+08	1.40819e+08	5.92847e+07	5.16747e+07	4.77514e+07	4.74688e+07	8.77733e+07	1.11988e+08
3	5573900	1.72121e+07	132442000	5.65215e+08	55425632	1.63183e+08	35442516	6.05984e+07	18273260	5.42389e+07	50303800	1.32235e+08
4	1.25647e+07	1.66382e+07	3.76073e+08	4.99863e+08	1.40094e+08	1.39081e+08	5.66869e+07	5.13066e+07	4.81497e+07	4.74743e+07	8.29574e+07	1.11158e+08
5	1.19437e+07	1.66996e+07	3.64542e+08	4.9957e+08	1.47637e+08	1.39172e+08	5.71361e+07	5.18581e+07	5.04931e+07	4.83427e+07	8.65737e+07	1.13088e+08
6	8.6205e+06	1.50267e+07	2.48833e+08	4.85857e+08	1.07861e+08	1.48837e+08	4.56359e+07	5.27436e+07	3.60289e+07	4.92221e+07	6.74738e+07	1.10461e+08
p-value		0.001		0.0002								0.0001
13C glutamine
Intracellular
Figure 3 q	WT	m.1227G>A Low 9%	WT	m.1227G>A Low 9%	WT	m.1227G>A Low 9%	WT	m.1227G>A Low 9%	WT	m.1227G>A Low 9%	WT	m.1227G>A Low 9%	WT	m.1227G>A Low 9%	WT	m.1227G>A Low 9%
Compound	aKG+5	aKG+5	Succinate+4	Succinate+4	Malate+4	Malate+4	Citrate+4	Citrate+4	Citrate+5	Citrate+5	Malate+3	Malate+3	Aspartate+4	Aspartate+4	Aspartate+3	Aspartate+3
1	3.28522e+07	5.81668e+07	2.86727e+06	5.50968e+06	1.73971e+08	3.28049e+08	2.35108e+08	2.24456e+08	1.83963e+07	3.0641e+07	1.19593e+07	3.74592e+07	3.38268e+08	3.63827e+08	2.45627e+07	3.99798e+07
2	3.42943e+07	6.07322e+07	3.11607e+06	5.74013e+06	1.70794e+08	3.26527e+08	2.24173e+08	2.27747e+08	1.63254e+07	2.9677e+07	1.22413e+07	3.8338e+07	3.34141e+08	3.52107e+08	2.43601e+07	4.01542e+07
3	2.16189e+07	4.87017e+07	1.72306e+06	5.04078e+06	9.36414e+07	2.58638e+08	1.51462e+08	1.86034e+08	1.11753e+07	2.48507e+07	5.92378e+06	3.06679e+07	2.52116e+08	3.10584e+08	1.83466e+07	3.56576e+07
4	3.15292e+07	6.96662e+07	2.68448e+06	6.4963e+06	1.65198e+08	3.80827e+08	2.15051e+08	2.62465e+08	1.70197e+07	3.49811e+07	1.07227e+07	4.4122e+07	3.1235e+08	4.1952e+08	2.272e+07	4.69023e+07
5	2.98092e+07	8.52489e+07	2.51352e+06	8.81406e+06	1.61191e+08	5.07453e+08	2.10993e+08	3.26686e+08	1.57952e+07	4.38732e+07	1.08751e+07	5.9219e+07	3.05716e+08	5.02064e+08	2.2332e+07	5.69637e+07
6	1.52941e+07	5.64719e+07	1.17925e+06	5.70214e+06	7.58261e+07	3.15774e+08	1.19372e+08	2.23238e+08	9.32361e+06	2.91478e+07	4.90882e+06	3.52003e+07	1.88487e+08	3.6964e+08	1.35126e+07	4.02937e+07
p-value		0.0002		0.0001		0.0003				0.0002		<0.0001		0.0214		<0.0001

## Sheet: Figure 3r proteomics volc
Name	logp1	logFC1	down in 33% mutant
ETFB	5.31	-1.35044
LYZ	0.51	-1.09655
PTPN18	1.01	-1.04701
COX6A1	1.91	-1.01358
CEBPD	1.59	-0.961177
MT-CO2	3.95	-0.812454
CYGB	1.91	-0.783799
NDUFS4	2.05	-0.783349
FADS2	4.12	-0.773138
MT1L	1.56	-0.764913
NDUFA7	3.14	-0.760702
GDA	1.96	-0.746045
MT-CO1	2.43	-0.739898
NR4A1	0.21	-0.736396
CLK4	1.47	-0.724424
NNMT	2.35	-0.71646
CPPED1	2.64	-0.716432
NDUFB7	2.03	-0.707457
NDUFA12	4.35	-0.707
ARHGEF16	1.68	-0.68019
MT-ND3	1.28	-0.667376
MRPS33	1.89	-0.661781
UQCRB	1.57	-0.654198
NDUFC1	1.42	-0.645684
TAGLN	4.01	-0.639702
ZNF443;ZNF823;ZNF799	0.24	-0.637948
MT-ND4	0.84	-0.623008
FBXO44	0.59	-0.622618
COX7A2L	1.78	-0.621889
NDUFB8	1.39	-0.620309
WDR91	3.44	-0.61057
MT-CO3	1	-0.610101
GLRX	1.78	-0.608498
NDUFS5	3.81	-0.586614
MT-CYB	1.77	-0.586267
GALT	1.01	-0.583726
MT-ND1	1.11	-0.579793
UQCRQ	2.72	-0.579587
NDUFB4	3.92	-0.579405
DNAH11	0.76	-0.563946
MRPS18C	0.97	-0.561044
MT-ATP6	2.77	-0.560403
NDUFB9	3.92	-0.547056
MT-ND5	3.83	-0.541662
MT2A	2.58	-0.539352
MRPS21	1.06	-0.528556
NDUFA13	0.8	-0.517986
ETFA	3.04	-0.515481
NDUFC2;NDUFC2-KCTD14	0.4	-0.509563
CRABP1	1.31	-0.509439
COX7C	1.03	-0.507852
NDUFA6	2.25	-0.503618
NDUFS1	4.51	-0.500364
CNTROB	0.18	-0.500275
VDAC1	1.12	-0.495846
VGF	0.37	-0.489327
GPRC5C	3.98	-0.484506
CCNY	0.21	-0.474082
ICAM1	1.1	-0.473298
TSHZ3	1.32	-0.469476
MT1E	3.75	-0.463866
FAM84B	1.46	-0.461064
SCD	1.66	-0.457137
NDUFA8	1.14	-0.453465
PAIP2	0.92	-0.453035
SYNPO	4.42	-0.447346
NDUFS6	1.76	-0.444164
COX6B1	1.67	-0.437814
NDUFA2	1.03	-0.437078
POMP	2.89	-0.432066
STOM	3	-0.428179
PROB1	1.56	-0.426788
UQCRFS1;UQCRFS1P1	2.26	-0.425016
NDUFV3	0.89	-0.424804
NDUFA4	0.96	-0.420945
SLCO2A1	0.64	-0.420212
OSMR	3.01	-0.416298
BTF3	0.39	-0.416067
INHBA	0.12	-0.415815
HMGCS1	1.45	-0.413984
NDUFA10	1.19	-0.413322
ALDH7A1	1.35	-0.411735
COX5B	3.3	-0.410685
CHCHD7	1.57	-0.409564
CEP95	0.2	-0.408536
LYRM7	0.52	-0.406174
ERAL1	0.51	-0.402221
UQCRC2	3.85	-0.40056
CYP1B1	0.73	-0.398887
AMD1	1.18	-0.39737
MT1M	0.86	-0.39616
AURKAIP1	0.73	-0.391935
MBLAC2	2.78	-0.390788
MT1F	1.15	-0.387951
CDH13	1.46	-0.385895
COX6C	1.63	-0.382621
NCOA7	0.2	-0.381215
KCNN3;KCNN2	1.64	-0.381166
PKIB	0.22	-0.380964
PTMA	0.24	-0.379582
PJA2	0.68	-0.375284
HSPA4	0.94	-0.374552
TLE4	0.51	-0.373091
HBA1	0.85	-0.372927
MRPS31	1.02	-0.367015
ZNF460	0.34	-0.365432
LGMN	0.86	-0.365314
NTN1	0.75	-0.362982
ZNF780A	0.22	-0.361641
VWA5A	1.71	-0.360391
ZC3H12A	0.95	-0.359643
LMBR1	0.79	-0.359596
CDKN2AIPNL	2.23	-0.355569
MRPS35	0.67	-0.355403
RASSF5	0.91	-0.354577
COX8A	2.1	-0.354307
ANKRD10	0.61	-0.354033
PFDN1	1.12	-0.354032
FHDC1	0.53	-0.353328
MRPS15	1.31	-0.353294
BASP1	0.28	-0.351879
NUDT12	0.67	-0.351495
MCEE	0.31	-0.351334
HMGN5	0.53	-0.347898
SAR1B	1.45	-0.347644
MRPS30	1.97	-0.346608
MRPL2	2.38	-0.346045
COX17	0.32	-0.344838
FDFT1	2.41	-0.344491
PPTC7	3.42	-0.342941
ZNF827	0.2	-0.342938
HARS	1	-0.342597
TGFBI	3.58	-0.342585
MRPL28	2.37	-0.340827
NDUFS8	2.93	-0.340285
GPC4	3.14	-0.33949
GFPT2	2.27	-0.338339
CDH11	3.53	-0.338287
NDUFV2	1.26	-0.337398
LMNB1	1.72	-0.337093
LGALS3BP	2.14	-0.336445
EMC10	1.39	-0.334902
CEMIP	0.95	-0.334749
ASS1	1.77	-0.334552
NDUFS7	2.04	-0.330514
XRCC4	0.41	-0.327594
METTL17	3.41	-0.325361
MRPL18	1.71	-0.324158
HSPA9	1.27	-0.323875
SMAD5	2.02	-0.3222
HSPB8	3.34	-0.32092
MRPL32	1.43	-0.320473
LZTS1	1.69	-0.320358
MP68	1.71	-0.319176
MRPS11	3.49	-0.318798
MT1X	1.31	-0.3185
ELL2	3.19	-0.316875
MRPL23	1.06	-0.3166
MT-ATP8	0.42	-0.316358
AMOT	0.29	-0.31557
ANKHD1	1.81	-0.315432
MRPL48	0.57	-0.315402
TMEM135	0.7	-0.315031
ISOC1	2.55	-0.314614
UQCRC1	0.98	-0.314505
SRA1	0.92	-0.31437
SLC35A4	1.77	-0.314169
MAP3K1	0.67	-0.313548
DHCR24	1.21	-0.313108
TMEM173	0.87	-0.312897
SRFBP1	1.25	-0.312638
CDC42SE2	0.87	-0.31152
RAN	2.49	-0.311201
FAM98C	1.66	-0.31052
ATOX1	0.31	-0.31015
CHSY3	1.4	-0.309792
LARS	1.65	-0.309122
LDHA	0.65	-0.30751
NDUFV1	3	-0.30738
BCL3	0.51	-0.307048
ALKBH1	0.36	-0.305684
QPCT	0.27	-0.302834
OGFOD2	1.36	-0.301161
PABPC4	0.52	-0.300941
LIPG	0.48	-0.300481
TSPAN3	0.8	-0.298165
PPIC	0.64	-0.297949
KIF20A	1.59	-0.297913
UBE2L6	2.25	-0.297778
CPS1	0.97	-0.296608
SLC25A46	2.54	-0.296033
CHD1	1.34	-0.295211
ADCK4	1.06	-0.294785
MRPL19	2.2	-0.294218
MRPL49	3.05	-0.293905
MRPS18A	2.63	-0.293739
RBM27	1.81	-0.292407
ATPAF2	0.59	-0.291842
PTCD3	1.64	-0.291529
DBI	0.56	-0.291498
MRPL13	0.88	-0.29146
DIAPH1	0.77	-0.291177
LIPT1	0.38	-0.290994
IDH1	1.15	-0.289339
GSTM4	0.55	-0.288685
MRPL37	1.72	-0.28844
LRRC4B	1.34	-0.288265
WARS2	0.87	-0.286895
THBS1	0.79	-0.286282
UQCC1	0.61	-0.286128
WDR81	0.65	-0.28558
RPL26L1	0.31	-0.285045
NCOA1	1.06	-0.284669
MRPL12	0.18	-0.284441
KLC1	0.56	-0.284433
MRPL15	1.48	-0.28381
MRPL41	2.4	-0.283195
PER2	1.33	-0.283036
MRPL30	1.03	-0.28231
WDR73	2.77	-0.282066
LDHB	0.72	-0.282021
CASP2	1.39	-0.281745
ARL15	0.97	-0.2816
TRIM7	0.38	-0.281102
IFI16	1.03	-0.280779
TRAF3IP2	1.17	-0.280712
COX7B	0.76	-0.280535
FHIT	0.63	-0.279498
CARHSP1	2.25	-0.279444
C5orf24	0.48	-0.278981
NDUFA3	1.63	-0.278817
PRRC1	2.97	-0.278789
LRR1	0.52	-0.278713
DNAL1	1.37	-0.27857
MRPL16	2	-0.277879
RHOBTB3	1.7	-0.277545
PRDM5	0.46	-0.277248
NDUFV3	0.68	-0.277234
ITGA2	3.44	-0.276377
ST3GAL1	0.99	-0.276033
MRPL3	1.23	-0.275291
CD33	3.11	-0.274384
DTX3L	0.84	-0.273985
MRPS12	1.6	-0.273727
NUP153	0.85	-0.272686
IGFBP3	1.44	-0.272409
PML	0.87	-0.272308
KAZN	2.08	-0.27155
NDUFB1	0.44	-0.270072
YIPF5	1.05	-0.269906
TFCP2	0.43	-0.26969
SAAL1	0.31	-0.269038
AKR1B1	0.66	-0.268358
YTHDC2	2.89	-0.267431
MORF4L1	1.18	-0.26722
ARL5A	0.75	-0.267087
CAST	0.35	-0.267044
CANX	0.47	-0.266671
HMGCR	3.5	-0.266214
TSR2	1.27	-0.265717
PPHLN1	0.34	-0.264007
IKBIP	0.84	-0.263819
PGBD5	3.46	-0.263269
TAF1C	0.48	-0.262965
TCOF1	0.48	-0.262451
FAM172A	1.33	-0.262444
CA2	1.25	-0.261291
APBA2	0.52	-0.260521
NR3C1	1.69	-0.260492
DLD	0.76	-0.260378
NDUFA9	1.04	-0.260089
KRT18	0.95	-0.259382
MBNL2	0.84	-0.259338
YIF1A	1.41	-0.258998
CDH4	0.35	-0.258775
PHAX	1.28	-0.258509
ICT1	1.27	-0.258186
TMCO4	1.22	-0.258022
THOC3	0.76	-0.25742
MRPL27	1.67	-0.257354
FAM49A	0.58	-0.256175
TNC	2.2	-0.256035
MOCS2	0.93	-0.255025
COQ5	0.86	-0.254975
ZNF8	0.73	-0.254913
ID1	0.8	-0.254421
TXNL4B	0.36	-0.25406
P4HA2	1.72	-0.253922
MRPS24	1.39	-0.253792
LIN7A	0.73	-0.253644
GPX7	1.03	-0.252456
CRIP1	0.75	-0.252254
HARS2	1.68	-0.252047
SLC12A2	1.26	-0.251961
PURA	0.75	-0.251757
H2AFY	1.82	-0.25164
INO80C	0.82	-0.251398
ATPIF1	1.41	-0.251203
GNPDA1	1.42	-0.250873
MRPL47	3.23	-0.249399
NDUFAF2	2.32	-0.24894
RUFY1	2.11	-0.247164
DUSP1	0.46	-0.247061
EFNA5	0.94	-0.245807
TBC1D7	0.09	-0.245303
MRPL44	1.08	-0.244788
IKBIP	0.53	-0.244121
PRR3	0.12	-0.243978
MCC	2.5	-0.243441
RNF145	0.47	-0.24337
PSMB10	0.83	-0.242481
RGS14	0.77	-0.242465
LZTFL1	1.6	-0.242352
RNF14	0.78	-0.242228
LIG1	0.09	-0.241933
HINT1	3.19	-0.241903
YBX3	0.48	-0.241646
COL1A1	0.37	-0.241349
STAT3	0.36	-0.241287
ZNF711	1.17	-0.240913
TTC1	1.16	-0.240484
REEP5	0.53	-0.240419
LMNA	0.27	-0.24024
LIPA	0.72	-0.239643
SPDL1	2.01	-0.239559
ACAD8	0.96	-0.239485
MRPL24	1.53	-0.239221
CABLES2	0.82	-0.239061
SNX5	1.24	-0.238938
PXMP4	0.9	-0.23885
ENO1	0.44	-0.237861
PNMA2	0.35	-0.23711
RAD50	0.74	-0.236411
NACA	0.2	-0.236259
MRPL55	2.13	-0.235367
PDP1	1.68	-0.235325
THG1L	3.41	-0.233686
ETF1	0.63	-0.233319
MPP7	0.7	-0.233302
DHTKD1	2.05	-0.233069
SPARC	0.48	-0.233053
GNE	2.82	-0.232808
IL1B	2.31	-0.232717
RAB42	0.65	-0.232662
JADE2	1.22	-0.232426
NDRG2	1.86	-0.232118
APAF1	1.76	-0.231892
KAT6B	0.47	-0.231541
PWWP2A	0.34	-0.231031
CNTLN	1.38	-0.230954
TUSC3	0.59	-0.229851
COQ3	1	-0.229533
IFIT1	1.21	-0.229339
IFNGR1	0.17	-0.228933
IMMT	0.34	-0.228245
DPH3	0.26	-0.227626
MZT2A	0.87	-0.227374
LIG4	0.82	-0.227358
TMSB15B;TMSB15A	0.15	-0.227308
DIRC2	0.45	-0.227208
DDX46	1.96	-0.226721
DDX24	0.37	-0.226622
APC	1.53	-0.226302
EMC9	0.24	-0.226034
SOD2	0.45	-0.225679
LY6K	0.51	-0.225302
ZNHIT3	0.35	-0.225297
ECH1	0.81	-0.225265
GKAP1	0.31	-0.224908
TUBB3	1.15	-0.224459
ANGEL1	0.58	-0.224349
MRPS14	0.59	-0.22431
TM2D2	0.28	-0.224154
MRPL38	1.59	-0.224021
CAMK4	3.51	-0.223526
BTF3	1.55	-0.222808
AZI2	0.52	-0.222727
SUSD5	0.79	-0.222098
NDUFS2	2.12	-0.221411
OCLN	0.34	-0.221162
PDLIM4	0.9	-0.221101
KIF1A	2.73	-0.220786
SREK1IP1	1.16	-0.220677
HINT2	0.3	-0.220305
SLC39A3	0.46	-0.220222
FABP4	1.57	-0.219217
SLC39A14	0.95	-0.219114
KLC4	1.2	-0.218688
ZNHIT6	1.56	-0.218532
MRPL22	0.56	-0.218472
NDUFS3	1.48	-0.218041
SNX2	1.48	-0.217981
PDSS1	0.9	-0.217562
FEM1C	0.46	-0.216991
METTL5	0.43	-0.216948
XYLT1	1.31	-0.216577
TBC1D8B	0.18	-0.215961
DBN1	0.84	-0.215836
TMEM132A	0.67	-0.215811
MRPS10	0.85	-0.215537
METAP2	0.45	-0.215536
RIMKLA	1.09	-0.215006
ENO1	0.57	-0.214467
TMED7	0.79	-0.214111
MCM9	0.23	-0.214019
MRPS5	0.8	-0.214012
HIF1A	0.26	-0.213435
TRIM41	0.44	-0.212641
LYRM1	0.98	-0.21255
NFYA	0.44	-0.212371
DPYSL3	1.38	-0.211964
GAPDH	2.14	-0.211934
SEC24A	1.47	-0.211544
C12orf57	0.88	-0.211537
MT1A	0.68	-0.211146
CA13	1.03	-0.211058
HEXIM1	1.85	-0.210761
ANXA6	4.64	-0.210751
NUCB1	0.82	-0.210585
SMPD4	0.33	-0.209859
COQ6	0.31	-0.209788
SERPINE2	0.96	-0.20972
MFAP3;MFAP3L	2	-0.20918
NDUFA5	0.47	-0.209113
PABPC4	0.41	-0.209028
TPT1	0.43	-0.208984
IDI1	0.43	-0.208858
HECW2	0.38	-0.208689
STAT3	0.46	-0.208153
MRPS9	0.61	-0.207982
MRPL39	1.75	-0.207743
PARP8	0.85	-0.207695
CCNB1	0.62	-0.207465
HIST1H1E	0.3	-0.207253
EARS2	2.77	-0.207098
THOC2	0.31	-0.206564
CARD6	0.54	-0.206399
NDUFAB1	1.79	-0.206333
SCAP	0.67	-0.206245
WDR61	0.35	-0.204861
COMMD3	1.47	-0.204493
TMEM161B	0.48	-0.204456
RNF13	0.76	-0.20443
UNG	1.28	-0.204334
MRPL11	2.14	-0.204299
NARFL	1.08	-0.204197
ACO2	2.52	-0.204001
COQ9	0.71	-0.203954
PPIP5K2	1.66	-0.203917
TRO	0.68	-0.203885
ATP6V1C1	0.41	-0.203833
PPIF	0.48	-0.203508
HMGN2	0.18	-0.202881
ARAP3	0.86	-0.202756
GADD45GIP1	0.99	-0.20271
MLKL	2.13	-0.202091
CDC45	0.85	-0.201778
TTC37	1.15	-0.20133
MRPL21	0.64	-0.201024
MED26	0.57	-0.200983
LACTB2	0.66	-0.200567
IFI30	0.6	-0.200504
RMDN1	0.26	-0.200361
APTX	0.39	-0.200282
ZNF770	0.56	-0.199649
COMMD9	1.17	-0.199012
UBAP2	1.54	-0.198702
NDRG1	0.77	-0.197908
MBNL3	0.55	-0.197227
IL6ST	1.74	-0.196437
FASN	1.42	-0.196323
CHURC1	0.89	-0.19628
ANKRD44	0.7	-0.196159
ATG12	0.61	-0.196086
SRRM1	0.36	-0.19554
FAM195A	0.42	-0.195222
LYRM4	0.2	-0.195036
TRAF4	0.53	-0.194817
MRPL17	0.44	-0.194665
TATDN1	0.5	-0.194279
ETNK1	1.27	-0.19397
TRIM21	1.51	-0.193893
MRPS7	0.53	-0.193288
RPS27A	0.1	-0.193217
MRPL46	1.58	-0.193202
ZC3H8	0.34	-0.193107
C2orf76	0.17	-0.193031
IFT81	0.52	-0.19277
N4BP3	1.01	-0.192697
KIF3A	2.84	-0.19257
CHTF8	0.56	-0.19251
MRPL1	0.37	-0.192366
NOLC1	0.34	-0.192204
COQ7	1.47	-0.192185
PCCB	1.46	-0.191993
HTATIP2	2.57	-0.191845
KCTD14	1.25	-0.191724
FAF2	0.9	-0.191315
SF3B4	0.37	-0.191113
MPLKIP	1.72	-0.191069
GJA1	1.08	-0.191008
ZNF655	0.72	-0.190921
ANO2	0.16	-0.190896
DNAJC7	0.86	-0.190669
FUBP1	0.45	-0.190656
ATAD3B	1.97	-0.190518
ZDHHC21	1.92	-0.190423
TTF2	1.01	-0.190296
WDR11	0.97	-0.189981
TPM2	0.41	-0.18972
LAMTOR4	3.1	-0.188772
UMAD1	0.26	-0.18875
FBXO38	3.11	-0.188694
PTPRD	0.55	-0.188532
SKP1	0.64	-0.188431
MRPL34	1.15	-0.188367
DAP3	0.46	-0.188138
KANSL2	0.63	-0.188079
PINX1	0.25	-0.187932
IFI27L2	0.14	-0.187843
SLC7A2	0.68	-0.187437
GRPEL1	0.93	-0.187338
KBTBD6	0.28	-0.186773
GLTSCR2	1.54	-0.186436
RBM24;RBM38	0.24	-0.186045
MSTO1	1.32	-0.186015
FAM114A2	0.31	-0.185928
GOLGA8T;GOLGA8K;GOLGA8H;GOLGA8M;GOLGA8J	0.13	-0.185632
IK	0.27	-0.185537
RPP40	0.99	-0.185517
CAP2	1.69	-0.185364
SDHB	0.4	-0.185245
GAPDH	0.73	-0.184594
MCCC2	2.01	-0.184565
TXNRD2	0.83	-0.184319
MPI	0.53	-0.184006
CHORDC1	0.28	-0.183998
ALDH1B1	3.11	-0.183872
METAP2	0.19	-0.183683
SH3BGRL	1.37	-0.183441
MRPL4	1.07	-0.183153
COL5A1	1.42	-0.182911
HMGN3	0.29	-0.182821
GM2A	0.97	-0.182791
RASA1	1.31	-0.182622
CHST14	0.57	-0.182401
BBS9	1.32	-0.182079
STEAP3	0.66	-0.181748
PTBP2	1.33	-0.181682
GATM	0.38	-0.181671
AFF4	2.05	-0.181437
CPNE7	0.35	-0.181381
IMPACT	0.89	-0.181047
ZNF346	3.17	-0.181039
KIF3B	0.48	-0.181013
RPL26	0.15	-0.180949
SMARCA2	0.1	-0.180823
CNOT6	0.5	-0.180232
MRPL9	0.56	-0.179769
CAPRIN1	0.66	-0.179312
PSIP1	0.27	-0.179305
GGT7	0.29	-0.179118
AGK	0.41	-0.178888
RAPGEF6	1.42	-0.17886
NLN	2.31	-0.178752
GORASP1	2.27	-0.178563
ANAPC11	0.49	-0.178556
KIAA0020	1.17	-0.178475
RIOK2	0.44	-0.178305
PCCA	0.73	-0.178282
PRTFDC1	0.36	-0.178007
TPI1	0.93	-0.177989
MKL1	0.2	-0.177895
PHF14	0.17	-0.177729
GNG2	0.45	-0.177516
PHF20L1	0.68	-0.17717
ZMAT2	0.16	-0.177167
ZZEF1	0.2	-0.176922
KDM3B	0.82	-0.17666
TCERG1	2.87	-0.17653
HSPE1	0.41	-0.17641
PITX2;PITX1	0.45	-0.176362
GPC6	1.61	-0.176325
NTAN1	1.78	-0.176214
AHCYL1	0.5	-0.176053
RAB39A	0.25	-0.175866
CWC27	0.22	-0.175767
LOX	2.05	-0.175742
MED9	0.15	-0.17564
FOXO1;FOXO6	0.35	-0.1756
SMIM12	0.13	-0.175395
RBM22	1.07	-0.175306
IL18R1	0.26	-0.175287
BOLA3	0.46	-0.175186
RPL17	0.13	-0.174828
VRK1	0.23	-0.174744
G3BP1	1.16	-0.174565
ZNF141	0.39	-0.174202
DDX58	0.58	-0.174166
SEPT8	0.8	-0.174126
ACSS3	1.18	-0.174089
ENOSF1	0.9	-0.173147
CDKAL1	0.67	-0.172888
PCNP	0.14	-0.172365
FASTKD1	0.66	-0.17196
MRPL45	1.69	-0.171865
UBLCP1	0.94	-0.17182
TRMT10C	0.49	-0.17164
UHRF2	0.14	-0.171369
NNT	0.71	-0.171298
SIVA1	2.51	-0.171221
RNF181	1.98	-0.170903
SLC45A4	0.19	-0.170801
ABI3	0.65	-0.170733
EEF1B2	0.89	-0.170727
PRKD3	0.72	-0.170083
ST5	0.68	-0.17002
THBS2	3.3	-0.169874
HIBCH	1.43	-0.169668
SUGT1	0.53	-0.169543
IFITM3;IFITM1	0.3	-0.169505
ATP6V0C	1.06	-0.169385
BOD1	0.47	-0.168863
NUCB2	0.26	-0.168729
WARS	0.97	-0.168454
CASP9	0.65	-0.168446
LGALS3	0.68	-0.167948
GLG1	1.99	-0.167873
MANF	0.19	-0.167761
ACO1	2.51	-0.167597
S100A10	0.21	-0.167491
HIST1H1C	0.25	-0.167215
FAM126B	0.59	-0.166622
GEMIN5	0.68	-0.166433
NOL7	0.79	-0.166426
ATP5H	0.23	-0.166408
EXD2	0.57	-0.16615
KIFAP3	1.71	-0.165989
ZNF740	1.13	-0.165948
MRPL43	0.47	-0.165801
MRPL42	0.44	-0.165595
FAM60A	2.55	-0.165551
SFXN1	0.56	-0.165478
CREBBP	1.44	-0.165336
CD2BP2	0.9	-0.165051
SLC12A7	0.24	-0.164706
CTCF	0.4	-0.16449
TTR	0.11	-0.164207
MSMO1	0.17	-0.164165
FKBP2	0.5	-0.164072
SATB2	2.2	-0.163713
ERAP1	1.29	-0.163682
HN1	1.6	-0.163517
MVD	1.56	-0.163377
UBR7	0.29	-0.163313
CCDC117	0.31	-0.163312
FKBP11	2.02	-0.162871
NMI	0.42	-0.162614
MRPS27	1.46	-0.162479
MOSPD2	0.16	-0.162474
CFL1	0.13	-0.162262
YBX3	0.12	-0.162142
C1orf174	0.79	-0.161776
HNRNPAB	1.41	-0.161591
WBP5	0.23	-0.161406
PARP14	2.38	-0.161112
CLINT1	0.23	-0.16075
COX7A2	0.73	-0.16067
PDPR	0.68	-0.160622
ACSL3	2.64	-0.160494
GFM2	2.02	-0.1602
AP3S1	1.12	-0.16015
KANSL3	1.21	-0.160144
TNKS2	0.24	-0.160068
NEDD4	0.71	-0.159968
CA8	0.27	-0.159962
NOSIP	2.3	-0.1599
TBCA	0.39	-0.15984
FRMD6	0.74	-0.159686
KBTBD7	0.76	-0.159579
SRP19	0.44	-0.15946
DAPK1	0.34	-0.159134
LAMTOR5	0.82	-0.159086
RCHY1	0.5	-0.158848
MAD2L2	0.54	-0.158657
TST	1.28	-0.158525
PPIA	0.73	-0.158443
CRYZ	2.39	-0.158263
LARS2	0.85	-0.157917
SKIV2L	1.33	-0.157882
NSUN3	1.05	-0.157797
LARP1	1.43	-0.157759
ANAPC5	0.33	-0.157677
NFU1	1.73	-0.157607
VAMP2	0.19	-0.157602
USP33	0.51	-0.157521
C12orf10	1	-0.157453
GOT2	0.21	-0.157288
MAP3K4	0.3	-0.156846
RAB4A	0.48	-0.15675
SF3B5	0.26	-0.156748
RANBP1	0.13	-0.15664
C20orf24	0.16	-0.156632
HMGB1	0.18	-0.156525
APOBEC3G	1.87	-0.156514
SP110	1.34	-0.15623
PUF60	0.18	-0.156158
TCAF2	0.73	-0.156122
HSD17B2	2.1	-0.156014
RAE1	0.29	-0.155819
GGA2	0.64	-0.15552
SEPHS2	1.14	-0.155469
SGTB	0.54	-0.155178
PPIG	0.49	-0.154637
SRP72	0.42	-0.154542
SUMO2	0.18	-0.154467
HOMER1	0.52	-0.154423
NSD1	0.47	-0.154369
ZRANB2	0.16	-0.154296
E2F3	0.64	-0.154214
HSD17B4	0.52	-0.154189
RTN4IP1	0.49	-0.154131
MAN2A1	2.24	-0.154073
PVRL3	0.26	-0.153976
ZNF207	0.19	-0.153837
HENMT1	0.37	-0.153763
PHF14	0.18	-0.153706
DENND5B	0.41	-0.153698
TOP3A	0.56	-0.153643
WDR36	1.28	-0.15357
NUDT16L1	1.54	-0.153524
PCYOX1L	2.32	-0.15314
TOMM40	0.63	-0.153049
BCAT1	0.33	-0.152847
PANK3	0.34	-0.152766
MRPL35	0.42	-0.152657
ZNF557	0.35	-0.152596
SREK1	0.45	-0.152591
TWF2	0.3	-0.152582
CIAPIN1	0.77	-0.152517
FXN	0.2	-0.152472
SCRN3	1.43	-0.15247
NIT2	0.55	-0.15244
CYSTM1	0.26	-0.15237
IFT27	0.87	-0.152266
LAMA5	0.69	-0.152112
SMARCB1	0.27	-0.152103
GTPBP4	0.37	-0.152097
HSP90AA5P	0.13	-0.151724
NARF	0.66	-0.151648
TTC38	0.41	-0.151536
APOL2	0.5	-0.15147
STRIP1	0.19	-0.151315
MTG2	3.72	-0.15122
KCTD9	0.89	-0.151161
CDC23	0.52	-0.151127
PPP1R14B	0.2	-0.151084
GNB1	0.52	-0.151018
HSPA8	0.23	-0.150848
RMI1	0.44	-0.150747
CHCHD3	0.81	-0.150588
TMED9	0.38	-0.150579
GLRX5	1.47	-0.150578
PGD	0.59	-0.150174
HSP90AB2P	0.36	-0.150164
TMSB4X	0.1	-0.150154
SDAD1	0.59	-0.149792
SDHC	0.55	-0.149752
C14orf142	0.24	-0.149721
CCDC58	0.2	-0.149716
MTX2	1.75	-0.14953
PPAP2B	0.34	-0.149307
FADS1	1.05	-0.149233
ATP5E;ATP5EP2	0.43	-0.149185
CCDC86	0.6	-0.148927
WDR41	0.73	-0.148863
RARS	0.75	-0.148736
XRCC4	0.11	-0.148649
NOP16	0.34	-0.148636
ZNF444	1.13	-0.148623
FAHD1	1.22	-0.148581
SARS2	1.4	-0.148372
MRPS22	0.66	-0.148346
MRPS28	0.63	-0.148272
PFN2	1.26	-0.148208
NCL	0.35	-0.14816
FARS2	0.97	-0.147954
C15orf40	0.13	-0.147923
ZFYVE16	2.09	-0.147859
SBNO1	0.41	-0.147776
ZCCHC10	0.63	-0.147549
ACOT8	1.07	-0.147373
MIF4GD	0.07	-0.147358
SORD	0.54	-0.147211
USP38	0.36	-0.147134
ATF7	0.93	-0.147064
SLC25A12	1.22	-0.146953
RPAIN	1.52	-0.146799
PPP2CA	0.55	-0.146612
ING1	0.21	-0.146524
KAT8	0.71	-0.14644
ALDOA	1.1	-0.146259
LYSMD2	0.53	-0.146162
VPS36	1.31	-0.145841
PREPL	0.39	-0.145755
ICE1	0.35	-0.145196
RANBP6	3.24	-0.144971
ZCCHC7	0.22	-0.144845
CLSPN	0.31	-0.144812
NAA40	0.42	-0.144765
ISCU	0.87	-0.144725
MRPL20	1.1	-0.144643
KDELR3	0.22	-0.144636
HSPD1	0.36	-0.144636
PGM5	0.18	-0.144311
KRTCAP2	0.39	-0.144165
GNAS	0.39	-0.143976
MRPS17	0.34	-0.143902
CCSER2	0.26	-0.143822
RAB2B	0.4	-0.143803
PDPN	0.18	-0.143762
GATA2	0.19	-0.143646
TCEANC2	0.89	-0.143538
ZNF354A	0.19	-0.143456
CPNE8	0.35	-0.143318
PARP9	0.29	-0.143266
C14orf159	0.22	-0.143052
CECR5	1.85	-0.14289
TTC21B	1.34	-0.142801
THAP3	0.57	-0.142739
SP1	0.23	-0.142673
SERPINB1	2.23	-0.142598
PTTG1;PTTG2;PTTG3P	0.41	-0.14258
PSMG3	0.13	-0.142138
TEAD4	0.45	-0.142045
NTHL1	0.94	-0.141999
ACOT11	0.25	-0.14191
SIRT3	0.68	-0.141689
ASB9	0.2	-0.141616
PTCD2	0.22	-0.141504
EIF2A	0.4	-0.141426
AP3M1	0.91	-0.141322
RANGRF	0.98	-0.141129
PON2	0.21	-0.140971
ALDOC	0.54	-0.140965
PWP2	2.78	-0.14088
KIF5B	1.17	-0.140834
DCUN1D4	0.1	-0.14082
DCP1A	2.17	-0.140726
SKIV2L2	0.38	-0.140671
GLT8D2	0.21	-0.140644
C1orf52	0.19	-0.140581
PKM	0.35	-0.140567
FGFR1OP	0.34	-0.140549
ZC3HAV1	0.29	-0.140425
STRA13	0.61	-0.140198
SEPT7	0.44	-0.139914
MKL2	0.65	-0.139842
CRELD2	1	-0.139823
FLVCR1	0.31	-0.139815
ATP5C1	0.76	-0.13965
DSCC1	0.35	-0.139531
PPIL3	0.45	-0.139512
NDUFAF1	1.11	-0.139283
SRP68	0.32	-0.139203
USP15	0.33	-0.139201
RAP1A	0.38	-0.139135
ECHS1	0.34	-0.138941
TXNDC15	0.45	-0.138926
MAPK14	0.76	-0.138562
DLST	0.8	-0.138479
KLHDC3	1.21	-0.13837
SAP30L	0.84	-0.13834
CCNT2	0.48	-0.138286
LDLR	1.22	-0.138264
FAM122A	0.45	-0.138184
ACADM	1.96	-0.138049
KIF5A	0.43	-0.138032
CA12	0.39	-0.137664
MOCS2	0.3	-0.137619
AUH	0.17	-0.137456
MKRN1	0.32	-0.137428
ZC3HAV1L	0.41	-0.13739
MRPL50	0.31	-0.13738
PCOLCE2	0.12	-0.137365
CTNNA1	0.39	-0.137306
ARHGDIB	0.19	-0.137182
STAU2	0.15	-0.137172
FAM177A1	0.35	-0.137163
ZNF480	0.24	-0.13687
QRSL1	0.92	-0.136649
SORT1	1.05	-0.136567
SFXN5	0.62	-0.136464
MAN2C1	0.3	-0.13634
SNAPC3	1.27	-0.136306
ZFC3H1	0.85	-0.136128
DEK	0.49	-0.136098
SLU7	0.67	-0.136085
USP48	0.38	-0.136044
USP22	0.42	-0.135956
PFN1	0.33	-0.135757
MAT2A	0.55	-0.135591
PDF	0.28	-0.135569
SMIM10L1	0.15	-0.135525
LETMD1	0.13	-0.135403
H2AFV;H2AFZ	0.12	-0.135393
STXBP6	1.32	-0.135364
ZNF263	0.18	-0.135295
CERS4	0.27	-0.135174
NSMAF	0.51	-0.134892
CIR1	1.18	-0.134813
GABARAPL2	0.29	-0.134691
PRMT3	0.24	-0.134647
LMAN2L	1.29	-0.134588
PRPF4B	0.56	-0.134485
ISL2;ISL1	0.34	-0.134296
NIP7	0.4	-0.134261
JAM3	1.13	-0.134088
CLK3	0.46	-0.134077
RUVBL2	0.58	-0.133836
SRSF5	0.14	-0.133661
NUP85	0.42	-0.133442
LRBA	0.18	-0.133409
USP30	0.38	-0.133012
DCHS1	0.23	-0.132938
CNRIP1	1.78	-0.132895
BCL2	0.22	-0.132895
MED10	0.21	-0.132893
ANKRD32	0.3	-0.132882
WAC	0.65	-0.132876
WIBG	0.74	-0.13262
NBN	1.77	-0.13253
PDIA5	0.76	-0.132465
GRHPR	2.19	-0.132392
PIEZO1	0.43	-0.13238
DHFR	0.9	-0.132273
MAN1A1	1.47	-0.132212
GCA	0.67	-0.13221
CDCA7L	0.69	-0.132129
BRD8	0.91	-0.132025
KARS	0.23	-0.132023
GMFB	1.21	-0.131885
OSER1	0.13	-0.131833
LMAN2	1.31	-0.131739
SLC25A15	0.58	-0.131536
ZNF592	0.27	-0.131475
GLTP	0.56	-0.131396
RECQL5	1.65	-0.131294
DNAJC17	0.36	-0.131203
SLC26A2	0.81	-0.131158
SAMM50	2.62	-0.131053
LMCD1	0.34	-0.131046
ANGPT2	0.19	-0.130992
SMARCA1	0.51	-0.130922
EMB	1.22	-0.130822
DNAJA3	0.69	-0.13078
RBMXL1	0.49	-0.130718
SSBP3	0.27	-0.130662
C8orf59	0.65	-0.130593
IL1RAP	0.29	-0.130427
FKBP3	0.24	-0.130252
E2F8	0.45	-0.130135
TVP23C;TVP23B	0.32	-0.130028
CHCHD4	0.9	-0.130013
HERPUD1	0.53	-0.130004
PGGT1B	0.25	-0.129898
SPNS1	0.19	-0.129744
ANXA1	0.66	-0.129712
THYN1	0.5	-0.129573
FAIM	1.1	-0.129466
LCHN	0.73	-0.129393
ARF3	0.77	-0.12925
OSGEPL1	0.28	-0.129223
SEPT3	0.52	-0.129005
RPL15	0.42	-0.128863
FBN2	0.92	-0.128788
RIF1	0.23	-0.128643
NAB1	1.46	-0.128511
WWC1	0.29	-0.128401
CENPK	0.8	-0.128344
MCM10	0.45	-0.128263
CBWD3;CBWD5;CBWD6;CBWD1	1.72	-0.128003
UBE2S	1.55	-0.127978
CNOT7	0.31	-0.127909
FMNL1	1.9	-0.127803
PKM	1.1	-0.127756
EXTL2	0.21	-0.127751
FNIP1	0.44	-0.127745
HMGA1	0.06	-0.12735
EIF5B	0.16	-0.127296
SERF2	0.19	-0.127258
MAPK9	0.49	-0.127223
COPS8	1.94	-0.127213
CHEK1	0.91	-0.127123
TMX1	1.76	-0.127118
HIST2H2AB	0.99	-0.127099
TP53BP1	0.52	-0.126922
SUCLA2	0.62	-0.126893
LNPEP	1.92	-0.126808
CTNNB1	2.53	-0.126769
ZNF250	0.25	-0.126712
ERP29	0.51	-0.126542
PIGK	0.19	-0.126323
INSR	0.95	-0.126277
RPL28	0.25	-0.126273
RNASEH2B	0.27	-0.12623
TGDS	1.16	-0.126146
C11orf54	0.87	-0.126097
USF1	0.63	-0.12605
WDR19	0.38	-0.125885
ACTR8	1.79	-0.125863
OTUB2	0.31	-0.125813
PPWD1	0.48	-0.125746
CSRP2	2.46	-0.12567
TIMM9	0.25	-0.125554
SLX4IP	0.22	-0.125464
SDHD	2.01	-0.125292
SLC15A4	0.27	-0.125247
OSBPL2	1.52	-0.125244
SET	0.42	-0.125207
STK10	0.41	-0.124969
ACAA2	1.85	-0.124901
FHL3	0.76	-0.124774
CD47	0.42	-0.124452
ABCD4	0.49	-0.12439
STMN3	0.51	-0.124386
MRPL33	0.49	-0.124286
SH3PXD2B	0.42	-0.124154
ATP5F1	0.45	-0.124066
IST1	0.18	-0.123817
PRMT5	1.71	-0.123733
NAP1L5	0.12	-0.123728
SRP14	0.35	-0.123654
EIF3M	0.19	-0.123554
RALA	0.42	-0.123535
NEK9	2.02	-0.123534
HSD17B7	0.18	-0.123461
FBXO21	0.29	-0.123397
NMRK1	0.31	-0.123177
SCARB1	0.37	-0.123157
NDUFB5	0.18	-0.123121
RNF138	0.31	-0.122917
CPSF3L	0.41	-0.122896
USP40	0.56	-0.12286
PRDX5	0.48	-0.12259
C12orf29	0.82	-0.12254
RBPMS2	0.39	-0.122476
DDX26B	0.25	-0.122436
HMGB3	0.21	-0.122086
DCP2	0.99	-0.122044
MGME1	0.19	-0.121976
PGM2L1	0.8	-0.121817
MRPL51	0.34	-0.121737
EIF3J	0.52	-0.121674
SMN1	0.19	-0.121507
TCEAL1	0.28	-0.121472
HMMR	0.77	-0.121437
MRPS36	0.16	-0.121335
OGDHL	0.08	-0.121333
UFM1	0.21	-0.121124
VPS13A	0.24	-0.120759
MBD4	1.97	-0.120672
FAR1	1.22	-0.120651
RPL35	0.4	-0.120598
RPRD2	0.19	-0.120548
RPL27A	0.36	-0.120494
CENPP	0.47	-0.120492
HECTD4	0.18	-0.120156
MAK16	1.37	-0.12014
TSPAN4	0.37	-0.120119
RPS6	0.21	-0.119985
CLASP1	1.25	-0.11985
KBTBD4	0.52	-0.119838
ACSF3	1.82	-0.119823
RND3	0.5	-0.119823
TMUB2	0.18	-0.119716
CYBA	0.79	-0.119698
CCDC137	1.31	-0.119666
ASXL1	0.26	-0.119624
ACYP1	1.59	-0.11958
ETS1	0.35	-0.119483
PDHX	1.66	-0.119462
USMG5	0.56	-0.119402
TXNDC17	1.02	-0.119307
TLCD1	0.63	-0.119282
MPHOSPH6	0.26	-0.119244
CLEC2B	0.33	-0.119237
MRPL53	1.29	-0.119143
DDX11;DDX11L8;DDX12P	0.9	-0.119039
PAIP2B	0.13	-0.119005
BNIP3	0.16	-0.118914
TCOF1	0.11	-0.118757
YY1	0.26	-0.118591
TFAP4	0.5	-0.118433
RBM19	0.33	-0.118317
SON	0.09	-0.118179
MTRR	0.44	-0.117892
CC2D2A	0.32	-0.117842
ALDH4A1	0.77	-0.117744
TMEM223	0.34	-0.117675
CLN5	0.19	-0.117537
HLTF	0.81	-0.117502
RFK	0.49	-0.117453
SDSL	0.69	-0.117275
ABHD17C	0.28	-0.117221
KIAA1143	0.28	-0.117032
MPST	0.2	-0.116989
ARRB1	0.36	-0.116945
ADSL	1.45	-0.11692
QIL1	0.4	-0.116865
VDAC3	0.59	-0.116847
PARP12	1.17	-0.116819
ARFIP2	0.54	-0.116729
KIAA0391	0.87	-0.11635
XPNPEP3	0.38	-0.116146
NIFK	0.4	-0.116045
FDXR	0.32	-0.115993
CDK12	0.56	-0.115957
CHTF8	0.21	-0.115929
MMAB	0.45	-0.11591
NMD3	0.6	-0.115895
MRGBP	0.27	-0.115603
PUS7L	0.21	-0.115561
FAM169A	0.15	-0.11539
ERCC6L2	0.4	-0.115365
GDAP1	1.1	-0.115194
CDC6	0.95	-0.115131
SEPT7	0.32	-0.11513
BNIP3L	0.17	-0.115061
HIST1H1D	0.16	-0.114982
SKP2	0.32	-0.114974
IDH3B	0.53	-0.114897
VPS13C	0.59	-0.114777
LAMA1	0.33	-0.114759
ANKRD26	0.22	-0.114665
ROBO1	1.18	-0.11459
FBXW11	0.7	-0.114572
PFKFB3	0.77	-0.114559
MTFP1	1.43	-0.114454
PIK3C2B	0.36	-0.114428
SLC16A1	0.09	-0.114265
GPHN	0.33	-0.114184
DENND4A	0.83	-0.114061
PPIB	0.27	-0.114003
SRD5A3	0.44	-0.113967
SDF2L1	0.52	-0.113907
WT1	0.16	-0.113861
RALGAPB	0.48	-0.113703
FTL	0.07	-0.113637
PTPRA	0.74	-0.113527
C6orf1	0.65	-0.11331
FAM101A	0.93	-0.113229
UBA52	0.12	-0.113194
SUCLG1	1.12	-0.113091
SNX18	0.6	-0.113087
SLC43A3	0.32	-0.112987
AK4	1.42	-0.112889
NUP37	1.85	-0.112761
FBXO28	1.78	-0.112677
PDCD5	0.23	-0.112656
PDSS2	0.26	-0.112655
C1orf109	0.13	-0.112645
RNF214	0.77	-0.112604
ESCO2	0.28	-0.112536
TJP1	0.22	-0.112441
HAUS6	1.45	-0.112389
PLAA	0.28	-0.112338
TKT	0.27	-0.112137
GLS	0.18	-0.112056
MOXD1	0.13	-0.11194
DNAJA1	1.11	-0.111854
NOB1	0.5	-0.111846
NT5C	0.42	-0.111759
COG3	0.64	-0.111745
LUC7L3	0.19	-0.111708
HNRNPA0	1.09	-0.111706
WDR45B	0.41	-0.111696
SP3	0.23	-0.111678
SLFN11	1.81	-0.111619
HYOU1	0.34	-0.111535
IPO8	0.98	-0.111377
C2orf49	0.39	-0.111266
UBE2I	0.18	-0.111254
SLC7A3	0.23	-0.111247
UQCRH;UQCRHL	0.36	-0.111227
ZC3H14	0.34	-0.111172
PPIH	0.25	-0.111057
SLC39A1	0.17	-0.110985
AVL9	0.46	-0.110954
NETO2	0.41	-0.110881
NUFIP2	0.33	-0.11072
ZNF652;ZBTB47	0.22	-0.110666
DTL	1.29	-0.110483
H1FX	0.36	-0.11043
DLX6	0.19	-0.110369
HADHA	0.6	-0.110345
ZNF581	0.27	-0.11025
PSME3	0.33	-0.110225
TPMT	0.46	-0.110167
SCARF1	1.28	-0.110146
STX18	0.33	-0.110124
APIP	0.22	-0.110094
SUSD4	0.07	-0.110064
ETFDH	1.32	-0.10964
HBEGF	0.32	-0.109608
LMO4	0.77	-0.109519
OAS3	0.6	-0.109181
DNAJC5	0.07	-0.109019
SLC25A11	0.48	-0.108977
ESX1	0.19	-0.108882
TUBA4A	0.19	-0.108858
SIL1	1.37	-0.108825
MRPS2	1.65	-0.108818
CCNK	0.32	-0.108782
NFS1	2.13	-0.108721
FLNB	0.64	-0.10862
B4GALT7	0.23	-0.108599
PDE8B	0.29	-0.108597
ITPA	0.64	-0.108444
UNKL	0.08	-0.10843
AP1B1	0.6	-0.108384
AKT2	0.45	-0.108383
TRA2A	1.02	-0.108335
EEF1A2	0.19	-0.108253
SLC25A20	0.76	-0.10822
SORBS1	0.38	-0.108132
C2orf69	1.85	-0.108081
HINT3	0.12	-0.108046
PRAME	0.19	-0.108044
MED31	0.17	-0.108035
SCAMP1	0.42	-0.108002
KLF5;KLF7	0.1	-0.107744
STAM2	2.59	-0.107666
MTR	1.23	-0.107641
DGKA	0.65	-0.107618
EMSY	0.65	-0.107437
AP5M1	0.17	-0.107416
LANCL1	0.24	-0.107037
PUSL1	0.48	-0.107021
SNRNP27	0.29	-0.106955
HNRNPC	0.19	-0.106941
RPLP2	0.23	-0.106862
SARNP	0.37	-0.106651
ST13;ST13P5;ST13P4	0.15	-0.106582
ABCC4	3.05	-0.106395
NPM3	0.65	-0.106394
IFIH1	0.16	-0.106248
TOP1	0.35	-0.106216
NAIF1	0.48	-0.10619
ARMC9	0.37	-0.106123
DDX20	0.57	-0.106036
ERCC8	0.94	-0.106016
MAML1	1.2	-0.105946
MIF	0.37	-0.105905
MAT2B	0.78	-0.105885
LYPLAL1	0.61	-0.105717
SFPQ	0.77	-0.105474
TRMU	1.42	-0.105384
TUBB2A	0.18	-0.105382
FASTKD3	1.27	-0.105364
DCXR	0.56	-0.105331
BOD1L1	0.32	-0.105308
DTWD2	0.34	-0.105266
LRPAP1	0.23	-0.105139
CDK5	0.38	-0.105122
DDX10	0.54	-0.10506
RRN3	0.5	-0.105048
HIST1H4A	0.18	-0.104994
MTG1	1.41	-0.104988
AK2	0.66	-0.104946
PAFAH1B1	0.16	-0.10493
MTFMT	0.63	-0.104869
GATB	0.42	-0.10486
NSUN2	0.72	-0.104753
VPS39	0.19	-0.10475
DCP1B	0.19	-0.104663
TTC5	0.37	-0.104652
HDGFRP2	0.17	-0.104633
BRF1	0.52	-0.104525
NRP1	1.2	-0.104491
OLA1	0.15	-0.104463
LRRC58	0.6	-0.104412
PRKCZ	0.62	-0.10435
BCKDHA	0.4	-0.104289
ZNF511	0.49	-0.104111
PPOX	0.56	-0.104101
OGDH	0.3	-0.10409
AAR2	0.35	-0.104041
BTN2A1	0.58	-0.104017
ACOT13	0.44	-0.103959
NSA2	0.33	-0.103865
P4HB	0.2	-0.103803
RPS15	0.08	-0.103772
DUT	0.08	-0.103714
RAB15	0.24	-0.10362
UNC13B	0.47	-0.10353
PNO1	0.44	-0.103502
MYH10	0.34	-0.103477
TRMT10A	0.16	-0.103472
FERMT2	0.55	-0.103396
RDH11	0.4	-0.103316
CPT2	2.58	-0.103287
PES1	1.65	-0.103203
RTFDC1	0.15	-0.103189
IFT122	0.55	-0.103065
IPO11	0.9	-0.102882
TBRG4	0.72	-0.102854
FOXF2	0.35	-0.102846
FECH	1.24	-0.102772
ABHD6	0.48	-0.102695
C1orf123	0.63	-0.102662
SH3BP5L	0.27	-0.102652
RAB27A	0.32	-0.102641
HS2ST1	0.23	-0.102627
PTPN21	0.66	-0.102625
MRRF	1.57	-0.102552
PPAP2A	0.35	-0.102519
GMNN	0.13	-0.102502
ALG5	0.38	-0.102425
SSR4	0.67	-0.102421
ZBTB48	0.29	-0.102351
TM2D1	0.45	-0.102349
SLC31A1	0.29	-0.10221
EDEM2	0.22	-0.102177
PIK3R1	0.92	-0.102168
GSTK1	0.41	-0.102115
RPL29	0.29	-0.102055
PGM1	1.15	-0.101969
CCDC53	1.23	-0.101727
JMJD6	0.61	-0.101697
PRRC2C	0.36	-0.101496
CDC26	0.13	-0.101433
CD81	0.11	-0.101412
COA7	0.18	-0.101411
GTPBP6	1.37	-0.101386
BCAS2	0.47	-0.101267
MRE11A	0.91	-0.101192
CDK7	0.35	-0.101184
NSMCE2	0.97	-0.101127
HMBOX1	0.15	-0.101118
NUFIP1	0.96	-0.101071
ABHD10	0.19	-0.101037
WDSUB1	0.75	-0.10099
DXO	0.31	-0.100947
TSFM	0.44	-0.100902
LCOR	0.22	-0.100897
MTERF4	0.88	-0.10089
SMYD2	0.37	-0.100827
GTF2B	0.43	-0.100826
UTP14A	0.27	-0.100801
C2orf68	0.25	-0.100754
UTP11L	0.51	-0.100672
PTPRG	0.56	-0.100639
NOP2	0.79	-0.100607
UBE2V2	0.62	-0.100606
TCEB3CL2	0.23	-0.100525
TAF9	0.52	-0.100487
CHMP1A	0.32	-0.10039
EMC8	0.32	-0.100385
PDLIM7	1.4	-0.100363
TM7SF3	0.22	-0.100322
AHR	1.04	-0.100208
ACAD9	1	-0.100174
BOLA2	0.87	-0.100148
CD46	0.13	-0.100139
NDST1	0.82	-0.100125
C1orf159	0.11	-0.1001
ZDHHC20	0.07	-0.100083
SLC11A2	0.09	-0.100006
IPO5	0.51	-0.0999775
XRN2	0.3	-0.0999578
OXA1L	0.23	-0.0998007
SALL2	0.3	-0.0997823
PABPC1;PABPC3	1	-0.0996965
FUS	0.42	-0.0996876
TDRKH	0.83	-0.0996475
PC	0.36	-0.0996393
RBFA	0.56	-0.0996183
SNRPF	0.38	-0.0995871
PRKACB	0.15	-0.0995725
GTF3A	0.47	-0.0995242
VWA8	0.79	-0.0995064
ZCCHC2	0.15	-0.0992215
RUNX1	1.31	-0.0992076
VAPB	0.15	-0.0992012
NOL9	0.36	-0.0991961
HN1L	0.61	-0.0991923
UBFD1	0.32	-0.0991084
AP3B1	0.86	-0.0990925
NUTF2	1.12	-0.0990747
SETMAR	1.02	-0.0988776
ERI1	0.32	-0.0988541
NLE1	0.61	-0.0986818
HSP90B1	0.48	-0.0986506
TMA16	0.17	-0.0985813
GTPBP10	0.85	-0.0985775
EAPP	0.2	-0.0985037
EIF3L	1.07	-0.0984325
GRN	0.27	-0.0984224
REEP4	0.31	-0.0984186
RAB35	0.25	-0.098416
THOC2	0.26	-0.098395
C7orf55;LUC7L2	0.26	-0.0983537
APOE	0.14	-0.0983365
ZHX1	0.2	-0.0982978
LPCAT3	0.36	-0.0982494
UTP20	0.48	-0.0981757
TNS3	0.93	-0.0980269
SLC35F6	0.85	-0.0980104
QSER1	0.33	-0.0978355
ZNF451	0.13	-0.0978057
GNL2	1.3	-0.0977249
TUFM	0.76	-0.0975997
SAP30BP	0.23	-0.0974655
GALNT18	0.3	-0.0973778
TBP;TBPL2	1.79	-0.097161
ZNF593	0.17	-0.0971063
RHOA	0.17	-0.0970345
PARP16	0.32	-0.0969524
ZMYM6NB	0.17	-0.0969378
CTSS	0.49	-0.0968126
MELK	0.23	-0.0967782
ERCC5	0.98	-0.0966682
ZMAT5	0.21	-0.0966657
UTP23	0.2	-0.0966485
PDHB	0.49	-0.09655
SPRED2	0.21	-0.0965436
TERF1	0.32	-0.096447
ACSS1	0.36	-0.0963936
NMNAT1	0.53	-0.096384
MRPS18B	0.29	-0.0962963
RUVBL1	0.31	-0.0962079
RAB18	1.01	-0.0961997
DDX60	0.51	-0.0961488
YWHAZ	0.16	-0.0961132
KRIT1	0.12	-0.0960884
TRMT13	0.26	-0.0960833
RPL7L1	1.51	-0.095986
EIF5A;EIF5AL1	0.15	-0.0959848
ZDHHC20	0.07	-0.0958646
ZNF195	0.09	-0.0956726
SOD1	0.19	-0.0956167
SLFN13	1.52	-0.0955633
PFAS	0.66	-0.0955022
KNSTRN	0.1	-0.0951729
TUBB8	0.21	-0.0951138
AGFG1	0.74	-0.0949853
CSNK1G1;CSNK1G2;CSNK1G3	0.31	-0.0947959
COPS7B	0.38	-0.0947539
TMTC4	0.21	-0.0946471
TYW3	0.88	-0.0946363
RDH13	1.35	-0.0946312
BRCA1	0.17	-0.094593
PRKAA2	0.61	-0.0945199
LIN28B	0.15	-0.0944678
COA1	1.3	-0.0944341
STARD3	1.1	-0.0943718
MAZ	0.59	-0.0943534
ATF2	0.5	-0.0943489
SLC9A1	0.24	-0.0943209
TPM1	0.22	-0.094279
EMG1	1.67	-0.0942491
TMEM126B	0.11	-0.0942039
ABL1	0.07	-0.0941537
ARV1	0.24	-0.0941442
WDR77	0.29	-0.0940666
STAT1	0.38	-0.0939941
GSTP1	0.13	-0.0938962
PFKP	0.81	-0.0938263
PCBD2	0.14	-0.0938257
TJP1	0.12	-0.0937646
WDR3	0.97	-0.0937551
C14orf1	0.33	-0.0937417
PTX3	0.49	-0.0936515
TRMT12	0.49	-0.0936489
SMARCB1	0.75	-0.0936203
CCDC59	2.18	-0.093598
BBIP1	0.23	-0.0934722
FKBP5	0.15	-0.0933355
MSH3	0.39	-0.0932903
PAK1	0.36	-0.0932407
TMA7	0.33	-0.0932159
RIPK1	1.47	-0.0931206
GNAI3	0.86	-0.0931136
PTMS	0.13	-0.093078
KIF13B	0.5	-0.0928427
GOT1	1.96	-0.0927436
VIMP	0.36	-0.0927181
RHOT2	1.62	-0.0926692
ATAD5	0.84	-0.0926317
ATP5J	0.82	-0.0925713
MAGOH;MAGOHB	0.26	-0.092432
PARVB	0.29	-0.0923716
SRM	0.99	-0.0923621
C1QTNF6	0.07	-0.09231
OSBPL11	1.32	-0.0922782
PLOD2	0.6	-0.0922413
RAD51C	1.61	-0.0922203
TUBB2B	0.09	-0.0920448
PHF5A	0.82	-0.0920092
C5orf51	0.39	-0.0920067
RSAD1	0.15	-0.09198
DOCK1	1.47	-0.0917587
SMYD5	0.29	-0.0917505
COPS2	2.09	-0.0916818
PLEK2	1.57	-0.0916634
PHC1	0.59	-0.0915165
ATAD2B	0.44	-0.091451
GPI	0.42	-0.0914021
LYAR	0.17	-0.0913703
VAPA	0.13	-0.0913575
NMT1	0.24	-0.0913404
HELB	0.18	-0.0912685
SNRPD1	0.31	-0.0911903
RBM26	0.36	-0.0911827
TTC17	0.18	-0.0911643
NAP1L4	0.26	-0.0911528
CADM1	0.49	-0.0910568
RPL19	0.3	-0.0910339
ATP1B3	1.18	-0.0909983
TMED10	0.19	-0.0908896
DNAJB14	0.27	-0.0908464
ZC3H3	0.96	-0.0907847
GPS1	1.86	-0.0907599
RIC8B	0.23	-0.0907567
KTN1	0.25	-0.0907408
ZW10	0.66	-0.0906804
RPL23A	0.13	-0.090538
TBC1D9B	0.16	-0.0903784
CCDC43	0.27	-0.0903638
YARS	0.28	-0.0903193
CBR4	1.66	-0.0901922
DGAT1	0.21	-0.0901375
FLRT3	0.08	-0.0900122
GINS2	0.09	-0.08977
UNC119B	0.23	-0.0897051
EIF6	0.24	-0.0896492
TPRG1L	1.94	-0.0896174
DDX39B	0.43	-0.089543
OXSM	1.98	-0.0894903
GDI2	0.17	-0.089489
CSTB	0.11	-0.0894864
COX4I1	0.33	-0.0894585
GEMIN2	0.05	-0.0894566
PATZ1	0.47	-0.0893593
SPEN	0.58	-0.0893065
GNB2L1	1.58	-0.0892073
TSPAN14	0.33	-0.0892029
DMWD	1.29	-0.0891717
OS9	0.26	-0.089131
BSG	0.11	-0.0890611
DBR1	0.24	-0.0890013
ANKS3	0.15	-0.0889009
SUDS3	0.21	-0.0888894
CDK5RAP1	0.21	-0.0888704
HSBP1	0.14	-0.0888551
GPATCH1	0.56	-0.0888379
YKT6	0.2	-0.0888049
PARPBP	0.75	-0.0887915
TSTA3	1.23	-0.088768
EIF1;EIF1B	0.06	-0.0887006
ECSIT	0.52	-0.0886606
CDK8	0.38	-0.0886103
WDHD1	0.58	-0.088576
MTDH	0.21	-0.0885576
BID	0.11	-0.0884342
HSCB	0.54	-0.0884202
FTO	0.72	-0.0884082
FPGT	0.97	-0.0883395
B9D2	0.26	-0.0883306
HEXB	0.82	-0.0883147
TIMELESS	0.55	-0.0882956
HMGXB3	0.41	-0.088288
TMEM167A	0.13	-0.0882003
FOXC2	1.18	-0.0881259
GFM1	1.15	-0.088103
RPS24	0.32	-0.0880985
DGCR2	0.75	-0.0880775
COPS3	0.89	-0.0879517
G6PC3	0.97	-0.0879415
NT5E	2.13	-0.0879231
RRP36	0.65	-0.087848
PRDX1	0.14	-0.0877501
BPHL	0.51	-0.0876986
GOT2	0.3	-0.0876687
RPL37	0.15	-0.0875702
ZNF432	0.05	-0.0875378
C11orf98	0.14	-0.0873947
PDPK1;PDPK2P	1.33	-0.087368
NUDCD1	1.22	-0.0873337
THOC1	0.82	-0.0872943
NUDT5	0.19	-0.0872663
GLS	0.34	-0.0872542
RPTOR	0.79	-0.0872523
RANBP2	0.21	-0.0871805
AARSD1	0.58	-0.0871627
PGK1	0.04	-0.0871315
HN1L	0.26	-0.0871239
ANAPC7	1.11	-0.0868613
SGSH	0.1	-0.0868168
ZNF620	0.18	-0.0867831
IBTK	0.73	-0.0867507
SP4	0.47	-0.086724
WDR33	2.32	-0.0864245
RAB1A	0.25	-0.0862783
FBRSL1	0.77	-0.0862541
RNF139	0.14	-0.0862166
MYO1D	0.21	-0.0861702
LCP1	0.21	-0.0861301
PRIM1	0.27	-0.0860182
BAZ2A	1.33	-0.0860036
EFTUD2	1.2	-0.0857792
TMEM39B	0.31	-0.0857264
FBXO11	0.91	-0.0856883
SLC25A19	1.15	-0.0856209
FKBP4	0.45	-0.0855783
TRMT5	0.25	-0.0855611
TP73	0.35	-0.0853246
FABP5	0.21	-0.0853208
DBT	0.32	-0.0850957
ORMDL2	0.1	-0.0850588
TMEM199	0.31	-0.0850029
STRN3	0.21	-0.0848745
LRBA	0.25	-0.0848707
LTA4H	1.78	-0.0848395
RPRD1B	0.39	-0.0848319
ZBED5	0.26	-0.0848052
ATPAF1	0.59	-0.0847117
LOXL1	0.07	-0.0847009
KIAA0319L	0.06	-0.0845706
PCNA	0.45	-0.0845661
TERF2	0.51	-0.0845623
MME	0.52	-0.0844981
DPH5	0.52	-0.0844854
USP19	1.82	-0.0844084
LEPROT	0.12	-0.0844053
TSPAN31	0.22	-0.0843779
SMAP1	0.1	-0.0843461
SAFB2	0.64	-0.0843016
TSEN54	0.51	-0.0842342
PITPNB	0.34	-0.0841713
HSDL1	0.26	-0.0841452
ATP5J2	0.19	-0.0838985
COG1	0.63	-0.0838814
ZWILCH	0.31	-0.0838801
TOMM22	0.18	-0.0837879
KIAA1598	0.48	-0.083718
NRG1	0.23	-0.0836767
BIN1	0.6	-0.0836544
CLUH	0.86	-0.0836124
TRAFD1	1.75	-0.0835012
LYPLA1	2.23	-0.083491
COPRS	0.08	-0.083456
SSB	0.18	-0.0834389
SHPK	0.15	-0.083437
SDHA	0.41	-0.0833537
IPO4	0.27	-0.0833187
TFG	0.27	-0.0832462
FEN1	0.23	-0.0831782
TRNAU1AP	1.06	-0.0830218
MLST8	0.6	-0.0829945
MRPS23	0.37	-0.0829728
DRG1	0.35	-0.0828775
POU2F2	0.5	-0.0828635
ZSWIM6	0.33	-0.0828559
PPME1	0.26	-0.0827885
GMPPB	0.72	-0.0827618
RPGR	0.5	-0.0827573
SDF4	1.2	-0.0827554
DIS3L2	1.64	-0.0827255
CFDP1	0.12	-0.0826925
APOBEC3C	0.61	-0.0826486
NSF	1.01	-0.0826213
ELMSAN1	1.49	-0.0825539
ZNF395	0.59	-0.0824928
DDT;DDTL	0.75	-0.0824916
NAF1	0.22	-0.0824699
ETV6	0.98	-0.0824629
MRPL54	0.21	-0.0824216
MCAM	0.29	-0.0824197
ZMYND11	1.03	-0.0823765
MAP1B	0.18	-0.0823466
ABCG2	0.74	-0.0822767
FLAD1	0.23	-0.0821985
C1D	0.16	-0.0821025
RAB31	0.25	-0.0820923
PGAM1	0.11	-0.0820751
CSNK1D	0.5	-0.0820382
TMEM192	0.09	-0.0819772
NUP35	2.15	-0.0819168
FLI1	0.28	-0.0818958
ERGIC1	0.39	-0.0818736
RWDD3	0.09	-0.0818551
RNASEH2C	0.18	-0.0818348
COMMD10	0.18	-0.0818208
FASTKD5	1.02	-0.0818138
TRA2B	0.18	-0.0818024
SNRNP48	0.49	-0.0817566
DHCR7	0.31	-0.0817528
RPL13	0.48	-0.0817343
RPL7A	0.13	-0.0817197
TMPO	0.61	-0.0817006
IVD	1.07	-0.0816561
MAPRE2	0.1	-0.0816441
RARS2	0.83	-0.0815163
TOE1	0.31	-0.0814845
ADAR	1.33	-0.0814425
CDCA5	0.72	-0.0814285
DLAT	1.81	-0.0813656
POLR3D	0.27	-0.0813001
MICU2	0.07	-0.0812162
IFT22	0.13	-0.0811462
GSK3B	0.16	-0.0810966
BDH2	0.44	-0.0810471
RPL37A	0.41	-0.0809561
CUL4A	0.3	-0.0808423
SLC20A1	0.15	-0.0807076
NRD1	0.19	-0.0806039
IREB2	1.48	-0.080602
RRP8	0.46	-0.0804888
ARL8B	0.08	-0.0804017
CARS	0.34	-0.0803928
SRPRB	0.23	-0.0803744
SFXN3	0.72	-0.0803432
C8orf76	0.15	-0.0801996
PLBD1	0.37	-0.0799332
TCF25	0.29	-0.0799198
CACHD1	0.43	-0.0798728
C12orf45	0.43	-0.0797825
NUP107	1.09	-0.0796299
EXOSC10	0.39	-0.0796121
TCEB2	0.25	-0.0795587
CD58	0.09	-0.0795428
MPHOSPH10	0.27	-0.0795364
FUCA1	0.17	-0.0794767
FBL	0.12	-0.0794131
SPAG7	0.41	-0.0794067
TMEM5	0.18	-0.0793648
ITGBL1	0.16	-0.0793292
FGFR1	0.19	-0.0793165
TMEM70	0.16	-0.0793139
LIMS1	0.98	-0.0792274
PDE4B	0.72	-0.0791232
KIAA1217	0.91	-0.0791066
IWS1	0.43	-0.0790087
FAM21A	0.33	-0.0789
CUL3	0.41	-0.0787786
RSL1D1	0.17	-0.0787392
AMPH	0.44	-0.0787131
FBXO45	0.49	-0.0785427
CASZ1	0.05	-0.0785357
AR	0.16	-0.0784887
TRAPPC4	0.2	-0.0784473
SCLY	1.58	-0.0784238
TRAP1	0.49	-0.0783494
EEF2KMT;FAM86C1;FAM86B1;FAM86C2P;FAM86B2	0.04	-0.0783386
VPRBP	1.56	-0.07827
PRKD2	0.17	-0.0782636
SZT2	0.35	-0.0782159
SMIM13	0.11	-0.0782064
THAP4	0.53	-0.0781981
ZZZ3	0.68	-0.0781447
STAM	0.18	-0.0781256
F2RL1	0.26	-0.0781097
SF3A1	0.19	-0.0780792
PAPSS2	0.61	-0.0780525
NASP	0.2	-0.0780315
PSMA4	0.22	-0.0780156
METTL2A	0.25	-0.0780067
MAP4K5	1.07	-0.0780023
DPH1	1.09	-0.0778211
RAD54B	0.2	-0.0778186
CCDC88C	0.22	-0.0778033
CDC42	0.13	-0.0777493
ATRIP	0.27	-0.0777378
TBC1D5	0.58	-0.0776443
C4orf27	0.45	-0.0776291
DDX23	0.26	-0.0776049
CHMP2A	0.61	-0.0774784
DNM1L	0.13	-0.0774676
PLEKHG4	0.28	-0.0774536
MATR3	0.53	-0.0773519
BRPF3	0.53	-0.0773487
DNTTIP2	0.19	-0.0772521
ALG1	0.57	-0.0772305
PEX3	1.18	-0.0772279
ADNP2	0.13	-0.077191
SOX7	0.13	-0.0771224
IFIT5	0.18	-0.0770734
MRPL10	0.57	-0.0770626
OSGEP	0.14	-0.0770486
ZNF48	0.77	-0.0770308
PTPN1	0.28	-0.0769176
MIEF1	0.73	-0.0769176
ZNF384	0.2	-0.0768375
SLIT3	0.13	-0.0768293
AGL	0.43	-0.0767778
SH2D4A	0.41	-0.0767619
NAPA	0.19	-0.0767275
SMAP	0.11	-0.0767142
HMOX2	0.22	-0.076671
SYNJ2BP	1.02	-0.0765769
LRRC42	0.68	-0.0763906
DNAJA4	0.12	-0.0763791
SP140L	0.12	-0.0763696
RPP30	0.51	-0.0763652
STK38L	0.33	-0.0762723
RANGAP1	0.3	-0.0762602
SLC38A2	0.49	-0.0762488
NCOA5	1.42	-0.0760975
STOML2	0.38	-0.0759843
GPATCH8	0.19	-0.0759284
UIMC1	2.51	-0.0759029
SEC14L1	0.33	-0.0758947
ALDH1A3	0.16	-0.0758324
EIF4B	0.47	-0.0757542
FBXL19	0.12	-0.0757453
MGAT1	0.13	-0.0757211
SEC61B	1.5	-0.0757103
WRAP73	0.58	-0.0756671
ELP6	0.44	-0.0756308
PHPT1	0.15	-0.0755946
MRPS26	0.12	-0.0755812
PIGL	0.47	-0.0755335
ERH	0.35	-0.0754776
RSL24D1	0.22	-0.0754617
KALRN	0.04	-0.0753047
PIP4K2C	0.15	-0.0751985
TCAF1	0.3	-0.0751896
ZC3H15	0.18	-0.0751762
RRP12	1.29	-0.0751222
ASPH	0.48	-0.0751025
ETNK2	0.17	-0.0749976
AGPS	1.61	-0.0749874
MTHFR	0.13	-0.0749022
SYNE1	0.41	-0.0748507
C4orf32	0.27	-0.0748177
TIAL1	0.41	-0.0747363
SCYL3	0.3	-0.0747096
ZFP62	0.17	-0.0746606
MOCS3	0.77	-0.0744228
CTDSPL2	1.24	-0.0743351
PSMG2	1.81	-0.0742302
COMMD2	0.14	-0.0741266
CBWD2	0.09	-0.074049
CLNS1A	2.11	-0.0740064
HM13	0.9	-0.0739117
ZNF644	0.15	-0.0738487
OGFOD1	0.63	-0.0738112
D2HGDH	1.01	-0.0737909
CRYBG3	0.19	-0.0736955
CBFB	0.23	-0.0736752
TEX264	0.36	-0.073501
MON1A	0.14	-0.0733573
SCOC	0.03	-0.0733172
CHD7	0.47	-0.073218
ATP6V0D1	0.13	-0.0732161
CUL2	0.45	-0.0731735
ATIC	1.5	-0.0730991
LIG1	0.35	-0.0730909
GART	3.29	-0.0730426
WDR48	0.48	-0.0730279
MPP5	0.34	-0.0730019
EFTUD1	0.58	-0.0728048
HAUS2	0.38	-0.0727641
VPS13D	1.38	-0.0727266
PPP2R1B	1.11	-0.07271
PHLDA2	0.1	-0.0724589
CCDC91	0.22	-0.0724176
ALDH6A1	0.46	-0.072396
UBR1	1.09	-0.0723858
RCOR1	0.65	-0.0723572
BRMS1L	0.25	-0.0723476
PDIA4	0.27	-0.0721893
RBBP4	0.46	-0.0721601
WNK1	0.19	-0.0721537
BCAS3	0.53	-0.0720654
RALY	0.44	-0.0720571
NSUN4	1.59	-0.0719579
C14orf166	0.2	-0.0719554
APP	0.35	-0.071907
PCID2	0.24	-0.0718784
FILIP1L	0.18	-0.0718708
CLPX	0.12	-0.0718657
RFXAP	0.15	-0.0718403
RPP14	0.63	-0.0717913
GABPA	0.34	-0.0717703
HIRIP3	0.17	-0.071729
ARFGAP1	0.3	-0.0717131
ACTR6	0.26	-0.0716273
ZBTB40	0.69	-0.0715141
IL1A	0.22	-0.0714817
TUBB6	1.25	-0.0714645
TTLL4	0.61	-0.0714124
MEX3A	0.35	-0.0713997
CCDC127	0.13	-0.0713634
APOPT1	0.44	-0.0712808
GCLM	0.92	-0.0712802
OSBPL9	0.53	-0.0711962
CNBP	0.49	-0.0711613
GABARAP;GABARAPL1	0.07	-0.0711422
ANAPC10	0.12	-0.0711416
TRIM11	0.54	-0.0710468
DYNC1LI2	0.18	-0.0710316
AMN1	0.09	-0.0709966
TMEM50A	0.1	-0.0709788
UTP6	0.34	-0.0709426
HADHB	0.91	-0.0709305
IMP3	1.04	-0.0709108
SYNGR1	0.34	-0.0708942
ZMYM2	0.54	-0.070886
ZC2HC1A	0.58	-0.0708319
ELP5	1.35	-0.0708205
IFI35	0.83	-0.0708179
ELFN2	0.1	-0.0707493
USP10	0.44	-0.0707353
LRRC28	0.07	-0.0706666
ZMYM3	0.86	-0.0706387
TGFB1I1	1.08	-0.070631
MLLT10	0.07	-0.0706158
ISG15	0.2	-0.0705382
SNX6	0.42	-0.0703271
COA3	0.46	-0.0702947
UTP15	0.74	-0.070226
DDX5	0.44	-0.0702203
ITGB3	0.28	-0.0702076
TBPL1	0.3	-0.0700423
EBNA1BP2	0.23	-0.0699393
PPP2R5D	0.36	-0.0699393
MCAT	0.34	-0.0698878
PRKRIP1	0.12	-0.0698872
FOXJ3	0.22	-0.0698821
ABI1	0.45	-0.0698147
DHX35	0.21	-0.0697695
DNMT3A	0.36	-0.0697625
SASS6	0.16	-0.0697244
RPA1	0.32	-0.0697187
FANCD2	0.78	-0.069713
POLDIP3	0.53	-0.0697028
CDC40	0.49	-0.0696557
WDR75	0.42	-0.0696239
FGFR4	0.3	-0.0696176
NIPSNAP1	0.17	-0.0695845
GPN2	0.21	-0.0695349
TNFAIP8	0.15	-0.0694688
ZNF16	0.27	-0.0694154
ZKSCAN8	0.23	-0.0693843
SMARCC2	0.16	-0.0693741
SLC12A4	0.21	-0.069334
POLR2I	0.47	-0.0693054
PLA2G15	0.08	-0.0692825
CHPF	0.87	-0.0692253
MCTS1	0.18	-0.0690104
ZNF830	0.09	-0.0689958
SLC7A6OS	0.27	-0.0689538
CLDN11	0.09	-0.0689176
C3orf17	0.34	-0.0688629
HCFC2	0.4	-0.0688006
DDI2	0.29	-0.0687606
PARN	0.45	-0.0687339
RFX3	0.1	-0.0686944
PPIL2	0.37	-0.0686506
EXOSC9	0.21	-0.0686092
MDP1	0.12	-0.0685749
NR2F2;NR2F1	0.85	-0.0685158
CABIN1	0.45	-0.0685043
NFRKB	0.26	-0.0684484
POFUT1	0.14	-0.0684458
POLE	0.47	-0.0683759
RHOG	0.23	-0.06836
CMTR1	0.57	-0.0683308
CBX3	0.12	-0.0683301
DLGAP5	1.97	-0.0682691
MRPS34	0.16	-0.0682596
TMEM57	0.23	-0.0682487
POP4	0.18	-0.0682259
CTSA	0.46	-0.0682074
STON2	0.16	-0.0681782
EIF3F	0.81	-0.0681585
NCDN	0.83	-0.0681305
PEPD	0.23	-0.0681108
RPL13A	0.76	-0.0680567
PAXBP1	0.11	-0.06803
MYO1B	0.27	-0.0679957
SF3A3	0.12	-0.0678361
C9orf64	0.16	-0.067826
RBM4B	0.06	-0.067824
NCOA2	0.14	-0.0678202
RPL36AL	0.13	-0.0678043
YME1L1	0.22	-0.0677287
GLOD4	0.21	-0.0677166
IDH2	0.42	-0.0677052
H1F0	0.44	-0.0676988
NOP9	1.17	-0.0676874
CDCA4	0.09	-0.0675818
LCOR	0.13	-0.0675697
GALM	0.44	-0.0675418
FAM208B	0.7	-0.0674515
C12orf43	0.2	-0.0673186
[truncated: 6,560 more rows]

## Sheet: Figure 3s proteomics pathw
	C vs 33% mt	C vs 10% mt
Mitochondrial electron transport, NADH to ubiquinone	62.7	20.7
Electron transport chain	35.96	20.58
Generation of precursor metabolites and energy	15.41	8.82
Oxidation-reduction process	10.82	6.19
Oxidative phosphorylation	31.65	17.25
Mitochondrial respiratory chain complex I	67.92	23.07
Mitochondrial membrane part	21.29	9.64
