# Supplementary material for: Functionally dominant hotspot mutations of mitochondrial ribosomal RNA genes in cancer
Source: Nat Genet. 2025 Nov 3;57(11):2705–14. doi: 10.1038/s41588-025-02374-0 (PMC12597822; doi:10.1038/s41588-025-02374-0)
Supplement: Supplementary file 5 — Statistical source data for Extended Data Fig. 7. [file 41588_2025_2374_MOESM5_ESM.xlsx]

## Sheet: supple 7
				Note p-values are not significant unless otherwise indicated
Intracellular	log2FC	log2FC		log2FC
Suppl. Fig. 7a Pyrimidines	WT	m.1227G>A Low 9%	p-value	m.1227G>A High 25%	p-value
Aspartate	0	-0.02662		-0.07727	0.0018
Carbamoyl aspartate	0	0.149776	0.0006	0.076352	0.0327
DHO	0	0.23268		1.05308	0.0001
Orotate	0	-0.07572	0.0431	-0.35587	<0.0001
dTTP	0	0.154098	0.0348	0.311466	0.0003
UMP	0	0.19183		0.65601	0.0006
UTP	0	0.072979	0.0455	0.175427	0.0001
CMP	0	-0.13403		0.29195	0.0014
CDP	0	0.096401		0.495061	0.0016
CTP	0	0.035801		0.145705	0.0005
dCMP	0	0.293023	0.0095	0.445254	0.0005
dCDP	0	1.05511		1.72186
Suppl. Fig. 7b Purines
PRPP	0	-0.12415		0.461301
AICAR	0	0.23847		-0.04098
IMP	0	0.075661		0.126322
ADP	0	0.24744		0.368807	0.0156
AMP	0	0.23377		0.657179	0.001
ATP	0	0.214548	<0.0001	0.229881	<0.0001
GMP	0	0.259944		0.592052	0.0039
GTP	0	0.148539	0.0197	0.095332
Adenine	0	0.283619		0.304328
